# Supplementary material for: Tetra­aqua­{1-[(1H-1,2,3-benzotriazol-1-yl)meth­yl]-1H-imidazole}­sulfato­manganese(II) dihydrate
Source: Acta Crystallogr Sect E Struct Rep Online. 2011 Jun 18;67(Pt 7):m920. doi: 10.1107/S1600536811022197 (PMC3151900; doi:10.1107/S1600536811022197)
Supplement: Supplementary file 1 [file e-67-0m920-sup1.cif]

##############################################################################
#                                                                            #
# This CIF contains the data in a paper accepted for publication in          #
# Acta Crystallographica Section E. It conforms to the requirements of       #
# Notes for Authors for Acta Crystallographica Section E, and has been       #
# peer reviewed under the auspices of the IUCr Commission on Journals.       #
#                                                                            #
# Full details of the Crystallographic Information File format               #
# are given in the paper "The Crystallographic Information File (CIF):       #
# a New Standard Archive File for Crystallography" by S. R. Hall, F. H.      #
# Allen and I. D. Brown [Acta Cryst. (1991), A47, 655-685].                  #
#                                                                            #
# The current version of the core CIF dictionary is obtainable from          #
# ftp://ftp.iucr.org/pub/cif_core.dic.                                       #
#                                                                            #
# Software is freely available for graphical display of the structure(s)     #
# in this CIF. For information consult the CIF software page                 #
# http://www.iucr.org/resources/cif/software.                                #
#                                                                            #
# This file may be used for bona fide research purposes within the           #
# scientific community so long as proper attribution is given to the journal # 
# article from which it was obtained.                                        #
#                                                                            #
##############################################################################
data_global
_audit_creation_method     'SHELXL-97'
_journal_date_recd_electronic     2011-05-25
_journal_date_accepted     2011-06-08
_journal_name_full     'Acta Crystallographica, Section E'
_journal_year     2011
_journal_volume     67
_journal_issue      7
_journal_page_first     m920
_journal_page_last     m920
_journal_paper_category     QM
_journal_coeditor_code     WM2495
_publ_contact_author_name     'Dr Ying Wang'
_publ_contact_author_address
;
 Department of Geriatrics
 The First Affiliated Hospital
 Zhengzhou University
 Zhengzhou
 450000
 People's Republic of China
;
_publ_contact_author_email     '13623712409@139.com'
_publ_contact_author_fax     '86 371 65962746'
_publ_contact_author_phone     '86 371 65962746'
_publ_section_title
;\
Tetraaqua{1-[(1<i>H</i>-1,2,3-benzotriazol-1-yl)methyl]-1<i>H</i>-imidazole}\
sulfatomanganese(II) dihydrate
;
loop_
    _publ_author_name
    _publ_author_footnote
    _publ_author_address
    'Ying Wang' ?
;
 Department of Geriatrics
 The First Affiliated Hospital
 Zhengzhou University
 Zhengzhou 450000
 People's Republic of China
;
    'Ying-Ying Sun' ?
;
 Department of Pharmacy
 The Third Affiliated Hospital of
 Henan University of Traditional Chinese Medicine
 Zhengzhou 450008
 People's Republic of China
;
data_I
_audit_creation_method     SHELXL-97
_chemical_name_systematic
;
Tetraaqua{1-[(1<i>H</i>-1,2,3-benzotriazol-1-yl)methyl]-1<i>H</i>-
imidazole}sulfatomanganese(II) dihydrate
;
_chemical_name_common     ?
_chemical_formula_moiety     'C10 H17 Mn N5 O8 S, 2(H2 O)'
_chemical_formula_sum     'C10 H21 Mn N5 O10 S'
_chemical_formula_iupac     '[Mn (S O4) (C10 H9 N5) (H2 O)4], 2H2 O'
_chemical_formula_weight     458.32
_chemical_melting_point     ?
_symmetry_cell_setting     triclinic
_symmetry_space_group_name_H-M     'P -1'
_symmetry_space_group_name_Hall     '-P 1'
loop_
    _symmetry_equiv_pos_as_xyz
    'x, y, z'
    '-x, -y, -z'
_cell_length_a     7.5824(15)
_cell_length_b     8.5237(17)
_cell_length_c     15.972(3)
_cell_angle_alpha     98.33(3)
_cell_angle_beta     91.11(3)
_cell_angle_gamma     115.21(3)
_cell_volume     920.3(3)
_cell_formula_units_Z     2
_cell_measurement_reflns_used     2952
_cell_measurement_theta_min     2.5882
_cell_measurement_theta_max     27.8525
_cell_measurement_temperature     293(2)
_exptl_crystal_description     Prism
_exptl_crystal_colour     Colourless
_exptl_crystal_size_max     0.20
_exptl_crystal_size_mid     0.18
_exptl_crystal_size_min     0.15
_exptl_crystal_density_diffrn     1.654
_exptl_crystal_density_meas     ?
_exptl_crystal_density_method     'not measured'
_exptl_crystal_F_000     474
_exptl_absorpt_coefficient_mu     0.892
_exptl_absorpt_correction_type     multi-scan
_exptl_absorpt_process_details     '(CrystalClear; Rigaku/MSC, 2006)'
_exptl_absorpt_correction_T_min     0.8418
_exptl_absorpt_correction_T_max     0.8779
_exptl_special_details
;
;
_diffrn_ambient_temperature     293(2)
_diffrn_radiation_type     MoK\a
_diffrn_radiation_wavelength     0.71073
_diffrn_radiation_source     'fine-focus sealed tube'
_diffrn_radiation_monochromator     graphite
_diffrn_measurement_device_type     'Rigaku Saturn'
_diffrn_measurement_method     \w
_diffrn_detector_area_resol_mean     28.5714
_diffrn_reflns_number     11432
_diffrn_reflns_av_R_equivalents     0.0220
_diffrn_reflns_av_sigmaI/netI     0.0270
_diffrn_reflns_theta_min     2.59
_diffrn_reflns_theta_max     27.87
_diffrn_reflns_theta_full     27.87
_diffrn_measured_fraction_theta_max     0.992
_diffrn_measured_fraction_theta_full     0.992
_diffrn_reflns_limit_h_min     -9
_diffrn_reflns_limit_h_max     9
_diffrn_reflns_limit_k_min     -9
_diffrn_reflns_limit_k_max     11
_diffrn_reflns_limit_l_min     -20
_diffrn_reflns_limit_l_max     20
_diffrn_standards_number     ?
_diffrn_standards_interval_count     ?
_diffrn_standards_interval_time     ?
_diffrn_standards_decay_%     ?
_refine_special_details
;
Refinement of <i>F</i>^2^ against ALL reflections. The weighted <i>R</i>-factor
<i>wR</i> and goodness of fit <i>S</i> are based on <i>F</i>^2^, conventional
<i>R</i>-factors <i>R</i> are based on <i>F</i>, with <i>F</i> set to zero for
negative <i>F</i>^2^. The threshold expression of <i>F</i>^2^ >
\s(<i>F</i>^2^) is used only for calculating <i>R</i>-factors(gt) <i>etc</i>.
and is not relevant to the choice of reflections for refinement.
<i>R</i>-factors based on <i>F</i>^2^ are statistically about twice as large
as those based on <i>F</i>, and <i>R</i>- factors based on ALL data will be
even larger.
;
_reflns_number_total     4337
_reflns_number_gt     3890
_reflns_threshold_expression     I>2\s(I)
_refine_ls_structure_factor_coef     Fsqd
_refine_ls_matrix_type     full
_refine_ls_R_factor_all     0.0421
_refine_ls_R_factor_gt     0.0376
_refine_ls_wR_factor_gt     0.0837
_refine_ls_wR_factor_ref     0.0868
_refine_ls_goodness_of_fit_ref     1.034
_refine_ls_restrained_S_all     1.034
_refine_ls_number_reflns     4337
_refine_ls_number_parameters     244
_refine_ls_number_restraints     0
_refine_ls_hydrogen_treatment     constr
_refine_ls_weighting_scheme     calc
_refine_ls_weighting_details
         'calc w=1/[\s^2^(Fo^2^)+(0.0370P)^2^+0.6298P] where P=(Fo^2^+2Fc^2^)/3'
_atom_sites_solution_hydrogens     geom
_atom_sites_solution_primary     direct
_atom_sites_solution_secondary     difmap
_refine_ls_shift/su_max     0.000
_refine_ls_shift/su_mean     0.000
_refine_diff_density_max     0.880
_refine_diff_density_min     -0.420
_refine_ls_extinction_method     none
_refine_ls_extinction_coef     ?
loop_
    _atom_type_symbol
    _atom_type_description
    _atom_type_scat_dispersion_real
    _atom_type_scat_dispersion_imag
    _atom_type_scat_source
    'C' 'C' 0.0033 0.0016
                         'International Tables Vol C Tables 4.2.6.8 and 6.1.1.4'
    'H' 'H' 0.0000 0.0000
                         'International Tables Vol C Tables 4.2.6.8 and 6.1.1.4'
    'N' 'N' 0.0061 0.0033
                         'International Tables Vol C Tables 4.2.6.8 and 6.1.1.4'
    'O' 'O' 0.0106 0.0060
                         'International Tables Vol C Tables 4.2.6.8 and 6.1.1.4'
    'S' 'S' 0.1246 0.1234
                         'International Tables Vol C Tables 4.2.6.8 and 6.1.1.4'
    'Mn' 'Mn' 0.3368 0.7283
                         'International Tables Vol C Tables 4.2.6.8 and 6.1.1.4'
_computing_data_collection     'CrystalClear (Rigaku/MSC, 2006)'
_computing_cell_refinement     'CrystalClear (Rigaku/MSC, 2006)'
_computing_data_reduction     'CrystalClear (Rigaku/MSC, 2006)'
_computing_structure_solution     'SHELXS97 (Sheldrick, 2008)'
_computing_structure_refinement     'SHELXL97 (Sheldrick, 2008)'
_computing_molecular_graphics     'XP in SHELXTL (Sheldrick, 2008)'
_computing_publication_material     'SHELXTL (Sheldrick, 2008)'
loop_
    _atom_site_type_symbol
    _atom_site_label
    _atom_site_fract_x
    _atom_site_fract_y
    _atom_site_fract_z
    _atom_site_U_iso_or_equiv
    _atom_site_adp_type
    _atom_site_calc_flag
    _atom_site_refinement_flags
    _atom_site_occupancy
    _atom_site_symmetry_multiplicity
    _atom_site_disorder_assembly
    _atom_site_disorder_group
    Mn Mn1 1.09479(4) 0.68072(4) 0.368939(17) 0.02329(9) Uani d . 1 1 . .
    N N1 0.9825(2) 0.8445(2) 0.31175(11) 0.0291(4) Uani d . 1 1 . .
    N N2 0.7818(2) 0.9044(2) 0.23568(10) 0.0286(4) Uani d . 1 1 . .
    N N3 0.6756(3) 0.8884(2) 0.09051(11) 0.0335(4) Uani d . 1 1 . .
    N N4 0.6786(3) 0.7462(3) 0.04108(13) 0.0463(5) Uani d . 1 1 . .
    N N5 0.7294(3) 0.7876(3) -0.03268(13) 0.0502(5) Uani d . 1 1 . .
    O O1 0.7941(2) 0.51495(19) 0.40066(9) 0.0329(3) Uani d . 1 1 . .
    O O2 0.4595(3) 0.4090(3) 0.34648(13) 0.0563(5) Uani d . 1 1 . .
    O O3 0.6674(3) 0.3117(2) 0.26847(10) 0.0474(4) Uani d . 1 1 . .
    O O4 0.5682(3) 0.2154(2) 0.40145(11) 0.0477(4) Uani d . 1 1 . .
    O O5 1.0451(2) 0.5238(2) 0.24469(9) 0.0369(3) Uani d . 1 1 . .
    H H1W 1.1290 0.4924 0.2231 0.044 Uiso d R 1 1 . .
    H H2W 0.9310 0.4400 0.2415 0.044 Uiso d R 1 1 . .
    O O6 1.4025(2) 0.84945(19) 0.34976(10) 0.0354(3) Uani d . 1 1 . .
    H H3W 1.4870 0.8318 0.3776 0.042 Uiso d R 1 1 . .
    H H4W 1.4499 0.9610 0.3610 0.042 Uiso d R 1 1 . .
    O O7 1.1386(2) 0.8208(2) 0.49917(9) 0.0391(4) Uani d . 1 1 . .
    H H5W 1.1708 0.9306 0.5100 0.047 Uiso d R 1 1 . .
    H H6W 1.2073 0.8024 0.5358 0.047 Uiso d R 1 1 . .
    O O8 1.1938(2) 0.5052(2) 0.42073(10) 0.0380(4) Uani d . 1 1 . .
    H H7W 1.2767 0.4702 0.4012 0.046 Uiso d R 1 1 . .
    H H8W 1.1915 0.4943 0.4728 0.046 Uiso d R 1 1 . .
    O O9 0.3306(2) 0.1900(2) 0.53910(10) 0.0399(4) Uani d . 1 1 . .
    H H9W 0.4033 0.2189 0.4988 0.048 Uiso d R 1 1 . .
    H H10W 0.3046 0.2747 0.5596 0.048 Uiso d R 1 1 . .
    O O10 1.3276(3) 0.4486(2) 0.18654(11) 0.0510(4) Uani d . 1 1 . .
    H H11W 1.3663 0.4031 0.2225 0.061 Uiso d R 1 1 . .
    H H12W 1.3172 0.3753 0.1423 0.061 Uiso d R 1 1 . .
    S S1 0.62136(7) 0.36114(6) 0.35346(3) 0.02383(11) Uani d . 1 1 . .
    C C1 0.8275(3) 0.7791(3) 0.25673(14) 0.0323(4) Uani d . 1 1 . .
    H H1A 0.7579 0.6599 0.2350 0.039 Uiso calc R 1 1 . .
    C C2 1.0396(3) 1.0233(3) 0.32650(14) 0.0349(5) Uani d . 1 1 . .
    H H2A 1.1463 1.1055 0.3629 0.042 Uiso calc R 1 1 . .
    C C3 0.9168(4) 1.0606(3) 0.27995(15) 0.0392(5) Uani d . 1 1 . .
    H H3A 0.9230 1.1714 0.2783 0.047 Uiso calc R 1 1 . .
    C C4 0.6192(3) 0.8766(3) 0.17646(13) 0.0364(5) Uani d . 1 1 . .
    H H4A 0.5134 0.7615 0.1773 0.044 Uiso calc R 1 1 . .
    H H4B 0.5714 0.9640 0.1945 0.044 Uiso calc R 1 1 . .
    C C5 0.7249(3) 1.0253(3) 0.04678(12) 0.0309(4) Uani d . 1 1 . .
    C C6 0.7348(3) 1.1929(3) 0.06646(15) 0.0409(5) Uani d . 1 1 . .
    H H6A 0.7078 1.2356 0.1192 0.049 Uiso calc R 1 1 . .
    C C7 0.7875(4) 1.2921(4) 0.00210(19) 0.0544(7) Uani d . 1 1 . .
    H H7A 0.7978 1.4061 0.0120 0.065 Uiso calc R 1 1 . .
    C C8 0.8259(4) 1.2264(5) -0.07757(19) 0.0605(8) Uani d . 1 1 . .
    H H8A 0.8619 1.2985 -0.1187 0.073 Uiso calc R 1 1 . .
    C C9 0.8125(4) 1.0620(5) -0.09655(16) 0.0546(7) Uani d . 1 1 . .
    H H9A 0.8369 1.0195 -0.1499 0.065 Uiso calc R 1 1 . .
    C C10 0.7603(3) 0.9581(3) -0.03262(13) 0.0391(5) Uani d . 1 1 . .
loop_
    _atom_site_aniso_label
    _atom_site_aniso_U_11
    _atom_site_aniso_U_22
    _atom_site_aniso_U_33
    _atom_site_aniso_U_12
    _atom_site_aniso_U_13
    _atom_site_aniso_U_23
    Mn1 0.02459(15) 0.02428(16) 0.02242(15) 0.01142(12) 0.00181(11) 0.00560(11)
    N1 0.0309(9) 0.0280(9) 0.0306(9) 0.0139(7) -0.0007(7) 0.0086(7)
    N2 0.0300(9) 0.0348(9) 0.0258(8) 0.0169(7) 0.0011(7) 0.0107(7)
    N3 0.0370(10) 0.0413(10) 0.0267(9) 0.0203(8) 0.0001(7) 0.0085(8)
    N4 0.0532(13) 0.0501(12) 0.0432(11) 0.0313(11) -0.0020(10) 0.0033(10)
    N5 0.0543(13) 0.0665(15) 0.0378(11) 0.0376(12) -0.0010(10) -0.0032(10)
    O1 0.0280(7) 0.0301(8) 0.0295(7) 0.0027(6) 0.0038(6) 0.0030(6)
    O2 0.0394(10) 0.0640(12) 0.0746(13) 0.0333(9) 0.0045(9) 0.0049(10)
    O3 0.0467(10) 0.0523(10) 0.0286(8) 0.0102(8) 0.0061(7) -0.0020(7)
    O4 0.0593(11) 0.0292(8) 0.0443(9) 0.0072(8) -0.0041(8) 0.0141(7)
    O5 0.0410(9) 0.0341(8) 0.0321(8) 0.0144(7) 0.0066(6) 0.0007(6)
    O6 0.0276(7) 0.0313(8) 0.0443(9) 0.0088(6) 0.0024(6) 0.0096(7)
    O7 0.0515(10) 0.0356(8) 0.0262(7) 0.0178(7) -0.0043(7) -0.0021(6)
    O8 0.0497(9) 0.0482(9) 0.0346(8) 0.0354(8) 0.0111(7) 0.0171(7)
    O9 0.0427(9) 0.0342(8) 0.0448(9) 0.0181(7) 0.0105(7) 0.0071(7)
    O10 0.0652(12) 0.0600(11) 0.0368(9) 0.0376(10) 0.0053(8) 0.0019(8)
    S1 0.0226(2) 0.0225(2) 0.0259(2) 0.00928(18) 0.00274(17) 0.00440(18)
    C1 0.0345(11) 0.0261(10) 0.0348(11) 0.0112(8) -0.0036(9) 0.0076(8)
    C2 0.0382(11) 0.0275(10) 0.0353(11) 0.0121(9) -0.0060(9) 0.0024(9)
    C3 0.0492(14) 0.0281(11) 0.0437(13) 0.0201(10) -0.0024(10) 0.0071(9)
    C4 0.0312(11) 0.0560(14) 0.0296(10) 0.0226(10) 0.0040(8) 0.0180(10)
    C5 0.0262(10) 0.0422(12) 0.0241(9) 0.0139(9) -0.0011(7) 0.0083(8)
    C6 0.0378(12) 0.0407(13) 0.0371(12) 0.0119(10) -0.0067(10) 0.0021(10)
    C7 0.0431(14) 0.0435(14) 0.0670(18) 0.0068(11) -0.0070(13) 0.0209(13)
    C8 0.0390(14) 0.085(2) 0.0531(16) 0.0126(14) 0.0050(12) 0.0427(16)
    C9 0.0408(14) 0.094(2) 0.0303(12) 0.0269(14) 0.0104(10) 0.0222(13)
    C10 0.0309(11) 0.0607(15) 0.0266(10) 0.0216(10) 0.0025(8) 0.0047(10)
_geom_special_details
;
All e.s.d.'s (except the e.s.d. in the dihedral angle between two l.s. planes)
are estimated using the full covariance matrix. The cell e.s.d.'s are taken
into account individually in the estimation of e.s.d.'s in distances, angles
and torsion angles; correlations between e.s.d.'s in cell parameters are only
used when they are defined by crystal symmetry. An approximate (isotropic)
treatment of cell e.s.d.'s is used for estimating e.s.d.'s involving l.s.
planes.
;
loop_
    _geom_bond_atom_site_label_1
    _geom_bond_atom_site_label_2
    _geom_bond_site_symmetry_2
    _geom_bond_distance
    _geom_bond_publ_flag
    Mn1 O5 . 2.1543(16) y
    Mn1 O8 . 2.1854(15) y
    Mn1 O7 . 2.1860(16) y
    Mn1 N1 . 2.2043(17) y
    Mn1 O6 . 2.2142(17) y
    Mn1 O1 . 2.2269(16) y
    N1 C1 . 1.313(3) ?
    N1 C2 . 1.377(3) ?
    N2 C1 . 1.338(3) ?
    N2 C3 . 1.363(3) ?
    N2 C4 . 1.453(3) ?
    N3 N4 . 1.357(3) ?
    N3 C5 . 1.365(3) ?
    N3 C4 . 1.450(3) ?
    N4 N5 . 1.297(3) ?
    N5 C10 . 1.369(3) ?
    O1 S1 . 1.4885(16) ?
    O2 S1 . 1.4560(17) ?
    O3 S1 . 1.4561(16) ?
    O4 S1 . 1.4677(17) ?
    O5 H1W . 0.8501 ?
    O5 H2W . 0.8500 ?
    O6 H3W . 0.8500 ?
    O6 H4W . 0.8500 ?
    O7 H5W . 0.8500 ?
    O7 H6W . 0.8499 ?
    O8 H7W . 0.8500 ?
    O8 H8W . 0.8500 ?
    O9 H9W . 0.8500 ?
    O9 H10W . 0.8501 ?
    O10 H11W . 0.8499 ?
    O10 H12W . 0.8500 ?
    C1 H1A . 0.9300 ?
    C2 C3 . 1.347(3) ?
    C2 H2A . 0.9300 ?
    C3 H3A . 0.9300 ?
    C4 H4A . 0.9700 ?
    C4 H4B . 0.9700 ?
    C5 C6 . 1.387(3) ?
    C5 C10 . 1.394(3) ?
    C6 C7 . 1.382(4) ?
    C6 H6A . 0.9300 ?
    C7 C8 . 1.402(4) ?
    C7 H7A . 0.9300 ?
    C8 C9 . 1.349(4) ?
    C8 H8A . 0.9300 ?
    C9 C10 . 1.401(3) ?
    C9 H9A . 0.9300 ?
loop_
    _geom_angle_atom_site_label_1
    _geom_angle_atom_site_label_2
    _geom_angle_atom_site_label_3
    _geom_angle_site_symmetry_1
    _geom_angle_site_symmetry_3
    _geom_angle
    _geom_angle_publ_flag
    O5 Mn1 O8 . . 89.65(6) ?
    O5 Mn1 O7 . . 175.48(6) ?
    O8 Mn1 O7 . . 86.58(6) ?
    O5 Mn1 N1 . . 87.70(7) ?
    O8 Mn1 N1 . . 176.71(6) ?
    O7 Mn1 N1 . . 95.98(7) ?
    O5 Mn1 O6 . . 92.32(7) ?
    O8 Mn1 O6 . . 88.81(6) ?
    O7 Mn1 O6 . . 90.10(7) ?
    N1 Mn1 O6 . . 93.25(7) ?
    O5 Mn1 O1 . . 92.08(7) ?
    O8 Mn1 O1 . . 88.47(6) ?
    O7 Mn1 O1 . . 85.33(7) ?
    N1 Mn1 O1 . . 89.68(7) ?
    O6 Mn1 O1 . . 174.81(6) ?
    C1 N1 C2 . . 105.20(17) ?
    C1 N1 Mn1 . . 123.33(14) ?
    C2 N1 Mn1 . . 131.33(14) ?
    C1 N2 C3 . . 106.80(17) ?
    C1 N2 C4 . . 125.85(19) ?
    C3 N2 C4 . . 127.36(19) ?
    N4 N3 C5 . . 110.75(18) ?
    N4 N3 C4 . . 119.50(19) ?
    C5 N3 C4 . . 129.72(19) ?
    N5 N4 N3 . . 108.1(2) ?
    N4 N5 C10 . . 109.1(2) ?
    S1 O1 Mn1 . . 134.35(9) ?
    Mn1 O5 H1W . . 123.1 ?
    Mn1 O5 H2W . . 106.7 ?
    H1W O5 H2W . . 113.6 ?
    Mn1 O6 H3W . . 114.6 ?
    Mn1 O6 H4W . . 121.6 ?
    H3W O6 H4W . . 100.5 ?
    Mn1 O7 H5W . . 121.8 ?
    Mn1 O7 H6W . . 118.3 ?
    H5W O7 H6W . . 105.2 ?
    Mn1 O8 H7W . . 127.1 ?
    Mn1 O8 H8W . . 123.0 ?
    H7W O8 H8W . . 105.9 ?
    H9W O9 H10W . . 109.6 ?
    H11W O10 H12W . . 98.3 ?
    O2 S1 O3 . . 108.94(12) ?
    O2 S1 O4 . . 109.81(12) ?
    O3 S1 O4 . . 110.79(11) ?
    O2 S1 O1 . . 108.90(11) ?
    O3 S1 O1 . . 110.12(10) ?
    O4 S1 O1 . . 108.25(10) ?
    N1 C1 N2 . . 111.90(19) ?
    N1 C1 H1A . . 124.1 ?
    N2 C1 H1A . . 124.1 ?
    C3 C2 N1 . . 109.40(19) ?
    C3 C2 H2A . . 125.3 ?
    N1 C2 H2A . . 125.3 ?
    C2 C3 N2 . . 106.71(19) ?
    C2 C3 H3A . . 126.6 ?
    N2 C3 H3A . . 126.6 ?
    N3 C4 N2 . . 111.86(17) ?
    N3 C4 H4A . . 109.2 ?
    N2 C4 H4A . . 109.2 ?
    N3 C4 H4B . . 109.2 ?
    N2 C4 H4B . . 109.2 ?
    H4A C4 H4B . . 107.9 ?
    N3 C5 C6 . . 133.4(2) ?
    N3 C5 C10 . . 103.5(2) ?
    C6 C5 C10 . . 123.0(2) ?
    C7 C6 C5 . . 115.2(2) ?
    C7 C6 H6A . . 122.4 ?
    C5 C6 H6A . . 122.4 ?
    C6 C7 C8 . . 122.1(3) ?
    C6 C7 H7A . . 119.0 ?
    C8 C7 H7A . . 119.0 ?
    C9 C8 C7 . . 122.2(2) ?
    C9 C8 H8A . . 118.9 ?
    C7 C8 H8A . . 118.9 ?
    C8 C9 C10 . . 117.3(2) ?
    C8 C9 H9A . . 121.4 ?
    C10 C9 H9A . . 121.4 ?
    N5 C10 C5 . . 108.5(2) ?
    N5 C10 C9 . . 131.3(2) ?
    C5 C10 C9 . . 120.2(2) ?
loop_
    _geom_torsion_atom_site_label_1
    _geom_torsion_atom_site_label_2
    _geom_torsion_atom_site_label_3
    _geom_torsion_atom_site_label_4
    _geom_torsion_site_symmetry_1
    _geom_torsion_site_symmetry_2
    _geom_torsion_site_symmetry_3
    _geom_torsion_site_symmetry_4
    _geom_torsion
    _geom_torsion_publ_flag
    O5 Mn1 N1 C1 . . . . 42.94(17) ?
    O7 Mn1 N1 C1 . . . . -134.43(17) ?
    O6 Mn1 N1 C1 . . . . 135.13(17) ?
    O1 Mn1 N1 C1 . . . . -49.16(17) ?
    O5 Mn1 N1 C2 . . . . -142.02(19) ?
    O7 Mn1 N1 C2 . . . . 40.6(2) ?
    O6 Mn1 N1 C2 . . . . -49.82(19) ?
    O1 Mn1 N1 C2 . . . . 125.89(19) ?
    C5 N3 N4 N5 . . . . 0.4(3) ?
    C4 N3 N4 N5 . . . . 178.76(19) ?
    N3 N4 N5 C10 . . . . 0.0(3) ?
    O5 Mn1 O1 S1 . . . . -2.77(13) ?
    O8 Mn1 O1 S1 . . . . -92.36(13) ?
    O7 Mn1 O1 S1 . . . . -179.05(13) ?
    N1 Mn1 O1 S1 . . . . 84.92(13) ?
    Mn1 O1 S1 O2 . . . . -118.40(14) ?
    Mn1 O1 S1 O3 . . . . 0.99(17) ?
    Mn1 O1 S1 O4 . . . . 122.26(14) ?
    C2 N1 C1 N2 . . . . -0.2(2) ?
    Mn1 N1 C1 N2 . . . . 175.94(13) ?
    C3 N2 C1 N1 . . . . 0.2(2) ?
    C4 N2 C1 N1 . . . . 179.91(18) ?
    C1 N1 C2 C3 . . . . 0.1(3) ?
    Mn1 N1 C2 C3 . . . . -175.60(16) ?
    N1 C2 C3 N2 . . . . 0.0(3) ?
    C1 N2 C3 C2 . . . . -0.1(3) ?
    C4 N2 C3 C2 . . . . -179.8(2) ?
    N4 N3 C4 N2 . . . . 82.7(3) ?
    C5 N3 C4 N2 . . . . -99.3(3) ?
    C1 N2 C4 N3 . . . . -91.1(3) ?
    C3 N2 C4 N3 . . . . 88.5(3) ?
    N4 N3 C5 C6 . . . . 176.6(2) ?
    C4 N3 C5 C6 . . . . -1.5(4) ?
    N4 N3 C5 C10 . . . . -0.6(2) ?
    C4 N3 C5 C10 . . . . -178.7(2) ?
    N3 C5 C6 C7 . . . . -178.3(2) ?
    C10 C5 C6 C7 . . . . -1.6(3) ?
    C5 C6 C7 C8 . . . . 0.7(4) ?
    C6 C7 C8 C9 . . . . 0.5(4) ?
    C7 C8 C9 C10 . . . . -0.8(4) ?
    N4 N5 C10 C5 . . . . -0.3(3) ?
    N4 N5 C10 C9 . . . . -178.4(2) ?
    N3 C5 C10 N5 . . . . 0.5(2) ?
    C6 C5 C10 N5 . . . . -177.0(2) ?
    N3 C5 C10 C9 . . . . 178.9(2) ?
    C6 C5 C10 C9 . . . . 1.4(3) ?
    C8 C9 C10 N5 . . . . 177.8(3) ?
    C8 C9 C10 C5 . . . . -0.1(4) ?
loop_
    _geom_hbond_atom_site_label_D
    _geom_hbond_atom_site_label_H
    _geom_hbond_atom_site_label_A
    _geom_hbond_site_symmetry_A
    _geom_hbond_distance_DH
    _geom_hbond_distance_HA
    _geom_hbond_distance_DA
    _geom_hbond_angle_DHA
    O5 H1W O10 . 0.85 1.79 2.634(2) 172.9
    O5 H2W O3 . 0.85 1.92 2.729(3) 158.6
    O9 H9W O4 . 0.85 2.02 2.843(3) 163.3
    O6 H3W O9 2_766 0.85 1.98 2.824(2) 169.6
    O8 H8W O1 2_766 0.85 2.04 2.885(2) 175.6
    O7 H6W O4 2_766 0.85 2.03 2.855(3) 163.0
    O6 H4W O4 1_665 0.85 1.96 2.805(2) 172.8
    O7 H5W O9 1_665 0.85 1.99 2.813(2) 161.7
    O8 H7W O2 1_655 0.85 1.87 2.712(2) 172.4
    O10 H11W O2 1_655 0.85 2.08 2.842(3) 149.8
    O10 H12W N5 2_765 0.85 1.99 2.840(3) 173.2
    O9 H10W O1 2_666 0.85 2.24 3.083(2) 172.5
