# Supplementary material for: Tetra­aqua­{1-[(1H-1,2,3-benzotriazol-1-yl)meth­yl]-1H-imidazole}­sulfato­manganese(II) dihydrate
Source: Acta Crystallogr Sect E Struct Rep Online. 2011 Jun 18;67(Pt 7):m920. doi: 10.1107/S1600536811022197 (PMC3151900; doi:10.1107/S1600536811022197)
Supplement: Supplementary file 2 [file e-67-0m920-Isup2.hkl]

# 
# h,k,l, Fc-squared, Fo-squared, sigma(Fo-squared) and status flag 
# 
data_I
_shelx_title ' p-1 in P-1' 
_shelx_refln_list_code          4 
_shelx_F_calc_maximum      113.86 
_exptl_crystal_F_000       474.00 
_reflns_d_resolution_high  0.7603 
 
loop_ 
 _symmetry_equiv_pos_as_xyz 
 'x, y, z' 
 '-x, -y, -z' 
 
_cell_length_a     7.5824 
_cell_length_b     8.5237 
_cell_length_c    15.9718 
_cell_angle_alpha  98.328 
_cell_angle_beta   91.114 
_cell_angle_gamma 115.207 
 
_shelx_F_squared_multiplier     1.000 
 
loop_ 
 _refln_index_h 
 _refln_index_k 
 _refln_index_l 
 _refln_F_squared_calc 
 _refln_F_squared_meas 
 _refln_F_squared_sigma 
 _refln_observed_status 
   1   0   0      271.21      248.79      1.63 o 
   2   0   0     2726.67     2799.48     14.05 o 
   3   0   0      220.77      227.37      3.73 o 
   4   0   0      824.31      762.52      8.92 o 
   5   0   0        5.83        6.72      1.41 o 
   6   0   0       99.83      102.53      3.89 o 
   7   0   0      221.95      223.48      8.59 o 
   8   0   0        2.44        2.85      2.01 o 
  -9   1   0       17.04       16.03      4.19 o 
  -8   1   0       39.29       41.52      7.81 o 
  -7   1   0     1241.34     1270.80     21.74 o 
  -6   1   0        1.32        1.06      1.00 o 
  -5   1   0       22.49       30.72      2.75 o 
  -4   1   0      463.77      430.49      6.39 o 
  -3   1   0     3159.88     3021.62     21.23 o 
  -2   1   0     3663.91     3720.95     26.07 o 
  -1   1   0      939.22      900.29      4.71 o 
   0   1   0        1.55        1.08      0.31 o 
   1   1   0     1324.77     1401.53      8.69 o 
   2   1   0      667.65      577.86      3.74 o 
   3   1   0     3232.96     3423.86     29.53 o 
   4   1   0      163.94      183.17      3.25 o 
   5   1   0        0.92        1.97      1.25 o 
   6   1   0        4.05        3.34      1.75 o 
   7   1   0       86.35       89.67      5.74 o 
   8   1   0       25.41       20.14      4.64 o 
  -9   2   0        7.75       13.27      3.19 o 
  -8   2   0      215.56      204.46      9.78 o 
  -7   2   0      343.75      337.86     13.59 o 
  -6   2   0      571.37      578.05     12.88 o 
  -5   2   0      165.77      153.10      2.86 o 
  -4   2   0     5367.53     5557.25     56.19 o 
  -3   2   0       81.25       52.79      1.63 o 
  -2   2   0        7.59        9.36      0.96 o 
  -1   2   0     4393.68     4410.88     23.40 o 
   0   2   0     1003.75     1032.44      6.34 o 
   1   2   0      507.83      495.14      3.29 o 
   2   2   0        6.21        8.13      0.91 o 
   3   2   0      508.35      481.75      5.81 o 
   4   2   0        0.65        1.74      1.03 o 
   5   2   0      436.82      455.20     10.59 o 
   6   2   0       77.80       74.20      7.86 o 
   7   2   0       51.93       56.80     11.14 o 
   8   2   0       29.27       17.00      4.94 o 
  -9   3   0        2.23        3.03      2.04 o 
  -8   3   0        1.56        1.92      1.48 o 
  -7   3   0      158.59      146.28      7.18 o 
  -6   3   0     1090.17     1120.63     14.81 o 
  -5   3   0      385.76      357.19      7.31 o 
  -4   3   0     1368.06     1321.12     16.22 o 
  -3   3   0       42.65       33.84      1.58 o 
  -2   3   0      509.50      501.40      3.50 o 
  -1   3   0      949.01      994.92      5.58 o 
   0   3   0      286.22      326.20      2.96 o 
   1   3   0       17.50       24.51      1.54 o 
   2   3   0       90.93       95.80      3.66 o 
   3   3   0       32.78       27.80      3.90 o 
   4   3   0      200.05      208.70      5.12 o 
   5   3   0      514.62      491.73      9.40 o 
   6   3   0       96.23      103.57      5.38 o 
   7   3   0       96.12       88.40      4.93 o 
  -9   4   0       98.35      119.02      8.07 o 
  -8   4   0        5.86        6.17      2.26 o 
  -7   4   0      108.23      123.53      6.50 o 
  -6   4   0      252.73      238.45      6.90 o 
  -5   4   0       12.04       17.88      2.19 o 
  -4   4   0        1.66        3.81      1.86 o 
  -3   4   0     2095.33     2070.26     16.61 o 
  -2   4   0     1339.07     1433.69     11.85 o 
  -1   4   0       77.90       47.76      4.02 o 
   0   4   0       40.02       35.46      1.17 o 
   1   4   0     2323.41     2373.73     17.38 o 
   2   4   0       32.88       34.47      2.82 o 
   3   4   0        8.76       15.26      2.56 o 
   4   4   0     1088.00     1099.95     16.60 o 
   5   4   0       57.48       63.42      5.23 o 
   6   4   0        1.81        8.00      2.77 o 
  -9   5   0      135.00      106.85     13.45 o 
  -8   5   0        1.24        3.55      1.72 o 
  -7   5   0       19.62       16.12      2.99 o 
  -6   5   0      113.39      126.46      6.43 o 
  -5   5   0       23.57       31.56      3.89 o 
  -4   5   0      331.74      334.09      6.00 o 
  -3   5   0      791.46      796.91      7.74 o 
  -2   5   0       40.63       41.72      1.37 o 
  -1   5   0       17.68       15.60      1.96 o 
   0   5   0      162.34      144.38      2.37 o 
   1   5   0     2377.70     2446.49     25.02 o 
   2   5   0       72.42       70.17      3.91 o 
   3   5   0       68.17       74.11      4.12 o 
   4   5   0       11.36       11.35      1.90 o 
   5   5   0      112.14      113.07      8.48 o 
   6   5   0        1.64        1.07      1.35 o 
  -9   6   0       34.25       30.60      6.68 o 
  -8   6   0        4.17        6.23      2.18 o 
  -7   6   0       25.04       24.18      3.55 o 
  -6   6   0      468.28      505.43     10.25 o 
  -5   6   0      133.55      130.65      7.35 o 
  -4   6   0       80.34       79.59      4.47 o 
  -3   6   0       50.50       44.78      3.56 o 
  -2   6   0     1058.68     1132.90     11.75 o 
  -1   6   0      257.62      242.74      7.23 o 
   0   6   0     1238.77     1250.88     11.91 o 
   1   6   0      411.73      406.45     15.11 o 
   2   6   0      124.98      125.42      4.55 o 
   3   6   0       12.32        6.97      2.21 o 
   4   6   0      196.96      195.60     10.50 o 
  -9   7   0      250.08      255.16      6.13 o 
  -8   7   0       96.59       87.22      4.73 o 
  -7   7   0      308.93      263.85     13.49 o 
  -6   7   0      188.23      199.52      8.68 o 
  -5   7   0      250.19      251.83     10.52 o 
  -4   7   0       27.36       33.33      4.77 o 
  -3   7   0      198.44      196.37      5.75 o 
  -2   7   0       75.75       73.40      2.88 o 
  -1   7   0      233.53      217.69      7.21 o 
   0   7   0      246.16      244.93      6.03 o 
   1   7   0      350.20      341.98     14.86 o 
   2   7   0      294.52      270.61      7.33 o 
   3   7   0      125.05      105.66     14.09 o 
  -9   8   0       36.07       29.67      5.38 o 
  -8   8   0        0.09        2.07      1.69 o 
  -7   8   0        1.26        6.64      3.33 o 
  -6   8   0      279.64      251.46      4.86 o 
  -5   8   0     1139.04     1194.97     12.03 o 
  -4   8   0      139.91      135.12      3.93 o 
  -3   8   0      672.02      658.38      9.26 o 
  -2   8   0       24.87       22.63      5.99 o 
  -1   8   0      307.32      321.42      5.59 o 
   0   8   0       56.29       57.91     15.15 o 
   1   8   0      142.46      148.93     27.59 o 
   2   8   0        0.72        0.91      1.30 o 
  -8   9   0       50.96       53.59     10.41 o 
  -7   9   0        9.86        6.26      2.23 o 
  -6   9   0      231.12      251.42      8.99 o 
  -5   9   0       54.51       54.87      7.04 o 
  -4   9   0        0.80        3.42      2.84 o 
  -3   9   0       12.64        9.45      4.54 o 
  -2   9   0      370.42      349.92     13.66 o 
  -1   9   0        5.52        0.64      3.99 o 
   0   9   0       27.81       26.17      7.89 o 
   1   9   0        0.14        2.56      3.83 o 
  -7  10   0       17.19       12.96      8.95 o 
  -6  10   0       73.20       89.31      9.89 o 
  -5  10   0       87.93       77.60     16.22 o 
  -4  10   0        1.26        5.94      2.80 o 
  -3  10   0      121.48      105.94     17.53 o 
  -2  10   0      147.39      139.95     25.46 o 
  -1  10   0       18.39       15.94      6.41 o 
  -5  11   0       39.77       33.37     12.36 o 
  -4  11   0        0.16        3.33      2.57 o 
   3 -11   1       21.99       13.17     11.31 o 
   4 -11   1       13.72       14.61      5.43 o 
   5 -11   1       23.21       29.69     10.74 o 
   0 -10   1       38.49       28.08     12.39 o 
   1 -10   1        7.49       11.88      4.91 o 
   3 -10   1        0.82        1.86      3.45 o 
   4 -10   1      197.13      240.97     10.81 o 
   5 -10   1      180.05      192.39      9.67 o 
   6 -10   1        0.76        1.90      2.73 o 
   7 -10   1       47.68       60.05      7.05 o 
  -1  -9   1        5.13        3.12      2.93 o 
   0  -9   1       33.38       30.48     11.61 o 
   1  -9   1        0.21        4.82      2.19 o 
   2  -9   1      838.29      775.93     28.46 o 
   3  -9   1       50.02       46.00      6.01 o 
   4  -9   1      547.37      516.16     30.94 o 
   5  -9   1       30.35       24.37      5.95 o 
   6  -9   1      195.02      149.77     10.78 o 
   7  -9   1       11.77        8.73      3.38 o 
   8  -9   1      104.29      107.96     10.86 o 
  -3  -8   1       56.13       38.65      9.04 o 
  -2  -8   1        2.74        5.00      3.55 o 
  -1  -8   1      189.51      200.00      8.50 o 
   0  -8   1       80.92       86.04      5.08 o 
   1  -8   1      526.68      593.68      9.69 o 
   2  -8   1       44.44       40.68      3.40 o 
   3  -8   1        6.44        2.90      1.22 o 
   4  -8   1       19.22       10.87      2.96 o 
   5  -8   1     1326.42     1385.44     25.31 o 
   6  -8   1        8.53        4.56      1.73 o 
   7  -8   1      178.83      167.72     14.42 o 
   8  -8   1      233.59      228.78      6.14 o 
   9  -8   1       77.10       80.00      5.60 o 
  -3  -7   1        0.84        4.14      1.95 o 
  -2  -7   1      876.30      916.10     13.32 o 
  -1  -7   1       22.03       37.59      5.20 o 
   0  -7   1        2.20        2.19      0.85 o 
   1  -7   1      955.88      965.32     17.73 o 
   2  -7   1      120.30      126.49      4.88 o 
   3  -7   1      171.78      173.31      3.67 o 
   4  -7   1        6.89       10.51      1.79 o 
   5  -7   1      528.26      517.97      8.50 o 
   6  -7   1       14.40       11.41      2.57 o 
   7  -7   1       90.75       74.89      6.94 o 
   8  -7   1       47.21       44.69      7.40 o 
   9  -7   1       46.85       33.00      7.38 o 
  -5  -6   1       41.86       29.89      8.82 o 
  -4  -6   1      236.22      253.29     12.66 o 
  -3  -6   1      230.90      230.76      7.26 o 
  -2  -6   1      877.30      890.21     17.02 o 
  -1  -6   1        0.09        1.83      0.93 o 
   0  -6   1       23.69       21.05      2.26 o 
   1  -6   1      332.10      331.35      5.77 o 
   2  -6   1      103.79      103.17      2.79 o 
   3  -6   1      107.97      103.18      2.54 o 
   4  -6   1      202.77      181.97      4.57 o 
   5  -6   1       19.15       23.74      3.03 o 
   6  -6   1       73.46       73.65      4.93 o 
   7  -6   1       17.95       15.94      2.91 o 
   8  -6   1      406.83      422.49     10.26 o 
   9  -6   1       85.12       98.10      5.99 o 
  -6  -5   1       25.25       21.79      8.56 o 
  -5  -5   1      300.06      289.62     11.61 o 
  -4  -5   1        2.99        3.75      1.20 o 
  -3  -5   1       51.10       47.01      3.30 o 
  -2  -5   1       11.18       15.13      3.20 o 
  -1  -5   1     1467.35     1534.85     18.94 o 
   0  -5   1      264.99      274.51      3.78 o 
   1  -5   1      699.59      699.11      6.68 o 
   2  -5   1      175.33      152.48      1.87 o 
   3  -5   1       49.77       42.05      3.43 o 
   4  -5   1      458.56      446.56     10.40 o 
   5  -5   1      476.38      468.88      7.53 o 
   6  -5   1     1160.85     1225.80     21.74 o 
   7  -5   1        0.54        2.50      1.26 o 
   8  -5   1        3.02        2.35      2.12 o 
   9  -5   1       18.39       19.51      5.99 o 
  -6  -4   1      225.71      200.75      8.34 o 
  -5  -4   1       75.17       66.99      3.92 o 
  -4  -4   1       73.76       69.37      6.30 o 
  -3  -4   1      157.59      144.48      4.12 o 
  -2  -4   1      145.29      142.49      3.04 o 
  -1  -4   1      120.92      102.46      2.15 o 
   0  -4   1       59.28       84.03      4.09 o 
   1  -4   1      116.64      117.76      2.28 o 
   2  -4   1      243.70      249.13      4.60 o 
   3  -4   1     2044.41     1979.55     23.93 o 
   4  -4   1       77.91       78.14      3.15 o 
   5  -4   1      565.16      583.00      9.63 o 
   6  -4   1      228.72      235.11      5.96 o 
   7  -4   1        0.26        1.85      1.36 o 
   8  -4   1       40.53       49.52      6.61 o 
   9  -4   1      485.97      545.36     12.55 o 
  -7  -3   1       16.53       14.80      4.34 o 
  -6  -3   1       36.66       36.44      5.42 o 
  -5  -3   1      420.99      438.37      9.15 o 
  -4  -3   1       97.50      100.81      3.53 o 
  -3  -3   1       17.93       20.81      2.84 o 
  -2  -3   1     1243.87     1223.95     12.59 o 
  -1  -3   1       72.35       49.88      1.50 o 
   0  -3   1      633.08      690.45      4.91 o 
   1  -3   1        5.42        5.66      0.62 o 
   2  -3   1     6107.88     6169.37     56.42 o 
   3  -3   1     1759.10     1816.90     13.54 o 
   4  -3   1        0.18        1.78      0.93 o 
   5  -3   1      174.00      170.09      4.85 o 
   6  -3   1     1573.38     1618.62     28.02 o 
   7  -3   1       25.63       27.62      3.39 o 
   8  -3   1       32.38       36.91      7.47 o 
   9  -3   1       53.13       39.14     11.57 o 
  -8  -2   1        2.65        5.65      2.88 o 
  -7  -2   1       32.03       21.14      5.06 o 
  -6  -2   1      107.40       98.30      4.35 o 
  -5  -2   1     1601.49     1726.06     29.29 o 
  -4  -2   1       23.64       20.63      2.92 o 
  -3  -2   1        1.33        1.85      0.71 o 
  -2  -2   1      197.05      207.69      2.87 o 
  -1  -2   1     5838.71     5760.79     30.65 o 
   0  -2   1     1996.11     1984.83      9.95 o 
   1  -2   1     1246.29     1203.41      6.43 o 
   2  -2   1     4281.97     4148.29     24.19 o 
   3  -2   1      694.95      607.86      4.77 o 
   4  -2   1     1949.29     2038.78     18.46 o 
   5  -2   1     1531.24     1540.92     15.29 o 
   6  -2   1     1583.11     1614.44     15.06 o 
   7  -2   1       44.37       48.41      3.08 o 
   8  -2   1       24.19       32.56      6.56 o 
   9  -2   1        9.50        6.14      2.98 o 
  -8  -1   1      172.99      127.28      9.81 o 
  -7  -1   1       33.19       35.90      6.91 o 
  -6  -1   1      114.46      107.79      3.99 o 
  -5  -1   1        6.38       10.28      2.35 o 
  -4  -1   1      364.06      394.56      5.55 o 
  -3  -1   1     1875.52     1980.62     17.98 o 
  -2  -1   1     2639.14     2587.28     15.87 o 
   0  -1   1     1056.58     1132.78      9.41 o 
   1  -1   1        9.53        6.26      0.97 o 
   2  -1   1     1327.11     1346.95      7.81 o 
   3  -1   1     3895.33     3724.35     28.83 o 
   4  -1   1     1940.27     2072.85     18.79 o 
   5  -1   1      263.69      239.27      4.09 o 
   6  -1   1      215.77      210.70      5.71 o 
   7  -1   1      293.59      287.68      9.35 o 
   8  -1   1       29.88       35.24      6.87 o 
   9  -1   1      111.78      104.24     10.43 o 
  -9   0   1       80.44       81.49      7.73 o 
  -8   0   1       47.26       43.99      6.94 o 
  -7   0   1       53.44       41.30      6.73 o 
  -6   0   1       41.79       44.14      4.60 o 
  -5   0   1      177.12      187.24      4.94 o 
  -4   0   1     2442.79     2595.72     21.53 o 
  -3   0   1     2192.44     2241.73     17.97 o 
  -2   0   1      230.21      257.05      2.13 o 
  -1   0   1     1582.45     1571.42      7.90 o 
   1   0   1       69.91       80.68      1.42 o 
   3   0   1       94.67       98.40      2.00 o 
   4   0   1      760.57      784.53      5.09 o 
   5   0   1      297.43      307.56      5.50 o 
   6   0   1      546.72      538.28     11.16 o 
   7   0   1       73.20       67.77     10.70 o 
   8   0   1        4.91        3.30      2.77 o 
  -9   1   1       12.55        6.24      3.20 o 
  -8   1   1        0.05        3.04      1.69 o 
  -7   1   1      799.61      799.03     14.84 o 
  -6   1   1       74.29       76.80      3.32 o 
  -5   1   1      311.05      312.43      6.06 o 
  -4   1   1       10.83        7.74      2.34 o 
  -3   1   1       18.72       27.92      2.06 o 
  -2   1   1     3732.74     3796.15     28.59 o 
  -1   1   1     3412.56     3495.91     18.39 o 
   1   1   1     1924.96     1918.37      9.68 o 
   2   1   1       14.96       10.85      1.08 o 
   3   1   1     2963.31     3048.96     26.52 o 
   4   1   1        0.97        2.65      0.76 o 
   5   1   1       57.60       48.55      2.83 o 
   6   1   1      225.59      221.21      8.96 o 
   7   1   1       52.76       68.73     14.05 o 
   8   1   1        4.01        3.47      2.23 o 
  -9   2   1       32.81       35.76      5.60 o 
  -8   2   1      500.97      495.70     14.40 o 
  -7   2   1      582.62      598.47     20.88 o 
  -6   2   1      103.29      103.96      3.97 o 
  -5   2   1      416.97      407.47      9.10 o 
  -4   2   1     3041.45     3021.13     28.03 o 
  -3   2   1      611.38      701.20      5.36 o 
  -2   2   1      548.55      583.99      4.55 o 
  -1   2   1     2960.74     2938.03     15.85 o 
   0   2   1     3798.52     3801.61     29.54 o 
   1   2   1     4811.96     4844.95     36.23 o 
   2   2   1     1530.74     1587.98     12.74 o 
   3   2   1     1799.07     1833.08     15.54 o 
   4   2   1       28.11       20.46      3.82 o 
   5   2   1       77.59       81.01      3.39 o 
   6   2   1        1.93        2.23      1.69 o 
   7   2   1      223.23      230.56      6.77 o 
  -9   3   1        0.42        4.03      1.54 o 
  -8   3   1      276.37      287.49      8.60 o 
  -7   3   1        9.87       12.10      1.68 o 
  -6   3   1      230.43      228.16      6.24 o 
  -5   3   1     1592.69     1600.10     23.01 o 
  -4   3   1     1643.22     1592.68     31.18 o 
  -3   3   1      426.18      418.66      4.07 o 
  -2   3   1       13.70       19.84      1.92 o 
  -1   3   1       23.69       22.49      1.23 o 
   0   3   1       14.31        7.88      0.87 o 
   1   3   1      241.91      254.18      4.89 o 
   2   3   1     2504.99     2709.18     22.56 o 
   3   3   1      107.23       96.19      6.13 o 
   4   3   1      329.24      326.50      5.95 o 
   5   3   1      211.66      191.01      5.96 o 
   6   3   1       73.85       82.92      8.17 o 
   7   3   1       45.80       41.74      9.35 o 
  -9   4   1       59.27       50.09     12.23 o 
  -8   4   1       12.57        9.89      1.78 o 
  -7   4   1      102.09      112.15      6.78 o 
  -6   4   1        2.35        0.31      1.36 o 
  -5   4   1     1074.62     1065.47     13.28 o 
  -4   4   1      445.06      499.48      8.39 o 
  -3   4   1      206.25      170.96      3.01 o 
  -2   4   1        2.49       10.88      1.05 o 
  -1   4   1      375.09      336.71      4.10 o 
   0   4   1      556.74      582.43      9.14 o 
   1   4   1      389.89      406.72      4.50 o 
   2   4   1        2.32        1.64      0.69 o 
   3   4   1      335.98      348.10      6.43 o 
   4   4   1      646.54      678.94     14.23 o 
   5   4   1       94.20       76.93      4.61 o 
   6   4   1      335.33      327.06     15.31 o 
  -9   5   1        1.30        4.71      1.57 o 
  -8   5   1       12.73       15.51      3.85 o 
  -7   5   1      214.86      238.52      9.90 o 
  -6   5   1       84.34       98.14      4.70 o 
  -5   5   1      194.07      222.28      6.24 o 
  -4   5   1        6.69        6.97      2.56 o 
  -3   5   1     3633.57     3820.86     32.71 o 
  -2   5   1     3027.90     3128.42     22.23 o 
  -1   5   1       44.92       49.84      1.48 o 
   0   5   1       42.66       44.48      2.45 o 
   1   5   1      553.74      545.13      7.47 o 
   2   5   1        2.55        3.93      1.58 o 
   3   5   1      324.83      297.54      8.23 o 
   4   5   1       13.08       12.20      1.94 o 
   5   5   1        1.56        2.87      1.42 o 
  -9   6   1       19.87       15.30      3.14 o 
  -8   6   1       69.52       86.92      3.77 o 
  -7   6   1       13.96       14.41      3.30 o 
  -6   6   1      495.15      513.73      8.78 o 
  -5   6   1       63.25       66.46      4.31 o 
  -4   6   1      391.88      409.76      9.45 o 
  -3   6   1        4.54        3.26      1.52 o 
  -2   6   1      162.04      139.30      2.75 o 
  -1   6   1      114.26      107.31      2.47 o 
   0   6   1     3469.05     3661.58     35.62 o 
   1   6   1      249.53      205.08      5.97 o 
   2   6   1      316.65      308.21     10.47 o 
   3   6   1      162.68      143.97      4.48 o 
   4   6   1      282.64      260.45      9.79 o 
  -9   7   1        1.50        3.93      1.99 o 
  -8   7   1       72.76       66.52     10.61 o 
  -7   7   1      763.89      796.79     20.11 o 
  -6   7   1       96.50      106.51      6.77 o 
  -5   7   1        6.65        2.82      1.50 o 
  -4   7   1      583.18      560.61      8.66 o 
  -3   7   1      528.27      522.48      8.42 o 
  -2   7   1      430.31      411.21      7.54 o 
  -1   7   1      268.17      265.35     12.99 o 
   0   7   1      324.08      333.97      6.93 o 
   1   7   1       52.37       51.45      3.50 o 
   2   7   1        2.33        0.21      2.35 o 
   3   7   1      264.15      290.75     12.66 o 
  -9   8   1       29.38       15.97      5.19 o 
  -8   8   1      147.76      145.89     10.34 o 
  -7   8   1      271.01      286.99      6.32 o 
  -6   8   1        0.46        3.84      1.43 o 
  -5   8   1      142.79      134.71      7.51 o 
  -4   8   1      590.60      558.31     15.66 o 
  -3   8   1       38.45       44.94      3.97 o 
  -2   8   1      108.04       95.62      2.90 o 
  -1   8   1      300.70      270.89     12.88 o 
   0   8   1        4.89        1.00      1.62 o 
   1   8   1       66.92       55.79     13.38 o 
   2   8   1       18.79       19.95      6.97 o 
  -8   9   1      101.42       94.83      6.80 o 
  -7   9   1       49.98       33.14      7.35 o 
  -6   9   1      292.64      314.26     12.60 o 
  -5   9   1       18.39        9.59      4.50 o 
  -4   9   1      431.83      444.83     16.24 o 
  -3   9   1       18.87       21.09      7.36 o 
  -2   9   1      135.96      152.56     12.20 o 
  -1   9   1        4.63        1.99      3.34 o 
   0   9   1       45.55       35.34     16.42 o 
   1   9   1       21.43       11.48      7.97 o 
  -7  10   1       94.09       83.40     21.65 o 
  -6  10   1       95.42      106.77      8.79 o 
  -5  10   1        8.30        7.27      3.47 o 
  -4  10   1       23.12       29.34      8.01 o 
  -3  10   1      152.46      156.41     20.18 o 
  -2  10   1       53.63       46.19     17.07 o 
  -1  10   1        4.56        5.57      7.08 o 
   3 -11   2      238.46      236.61     12.34 o 
   4 -11   2       29.07       27.96     10.02 o 
   5 -11   2        3.17        6.10      3.49 o 
   0 -10   2      118.42       95.88     22.10 o 
   1 -10   2       71.01       57.17     19.51 o 
   2 -10   2       32.73       38.77     14.86 o 
   3 -10   2       27.23       23.91     11.19 o 
   4 -10   2      131.80      144.46     12.43 o 
   5 -10   2      111.41       93.51     23.51 o 
   6 -10   2       94.87       95.52     12.79 o 
   7 -10   2      111.29      104.63      8.81 o 
  -1  -9   2       80.09       61.43     15.08 o 
   0  -9   2      225.90      210.28     12.88 o 
   1  -9   2       13.19       12.63      6.41 o 
   2  -9   2      231.60      185.85     18.18 o 
   3  -9   2       30.10       32.89      3.75 o 
   4  -9   2      536.35      525.32     16.31 o 
   5  -9   2       25.34       31.36      6.46 o 
   6  -9   2       25.78       21.78      5.38 o 
   7  -9   2        9.51        4.22      1.90 o 
   8  -9   2      178.26      188.26      6.14 o 
  -3  -8   2      209.48      236.38     11.01 o 
  -2  -8   2       46.37       58.56      7.99 o 
  -1  -8   2        1.76        2.02      1.32 o 
   0  -8   2        4.33       10.96      2.19 o 
   1  -8   2      303.80      305.04      5.82 o 
   2  -8   2       92.62       95.87      8.02 o 
   3  -8   2      165.34      173.05     21.33 o 
   4  -8   2      320.46      317.36      7.18 o 
   5  -8   2        0.07        2.80      1.12 o 
   6  -8   2       16.32       15.76      2.20 o 
   7  -8   2      304.59      322.54      6.42 o 
   8  -8   2       12.24       14.20      2.44 o 
   9  -8   2       13.05       12.30      2.93 o 
  -4  -7   2       20.51       17.31      7.52 o 
  -3  -7   2      180.77      179.15     15.08 o 
  -2  -7   2       75.51       75.33      7.08 o 
  -1  -7   2       33.32       27.52      4.72 o 
   0  -7   2      820.64      826.98     20.27 o 
   1  -7   2      747.01      726.10     17.13 o 
   2  -7   2      189.89      185.71      4.01 o 
   3  -7   2      317.44      283.45     10.59 o 
   4  -7   2      627.95      621.51     14.76 o 
   5  -7   2      181.50      177.87      7.25 o 
   6  -7   2        1.18        2.67      1.36 o 
   7  -7   2      522.49      551.65     14.07 o 
   8  -7   2       10.54        4.36      2.12 o 
   9  -7   2       43.23       35.53      9.86 o 
  -5  -6   2       53.79       28.16     10.52 o 
  -4  -6   2       40.57       34.12      7.72 o 
  -3  -6   2      230.28      222.99      6.96 o 
  -2  -6   2      908.05      942.87     14.97 o 
  -1  -6   2       62.26       66.71      3.15 o 
   0  -6   2      621.96      652.65     15.98 o 
   1  -6   2       53.03       60.18      1.26 o 
   2  -6   2       86.47       97.95      1.94 o 
   3  -6   2       13.40        9.93      1.76 o 
   4  -6   2      923.96      937.53     11.49 o 
   5  -6   2        4.01        2.86      1.29 o 
   6  -6   2       41.59       36.96      6.31 o 
   7  -6   2      147.88      141.68      4.86 o 
   8  -6   2      202.30      185.00      5.06 o 
   9  -6   2       70.97       73.14      6.04 o 
  -6  -5   2        1.26        5.58      2.58 o 
  -5  -5   2       15.30       13.46      3.14 o 
  -4  -5   2        1.31        2.37      1.13 o 
  -3  -5   2      989.32     1049.94     28.29 o 
  -2  -5   2      368.11      369.37      8.38 o 
  -1  -5   2        1.94        1.06      0.61 o 
   0  -5   2       36.25       45.39      1.37 o 
   1  -5   2     2591.99     2827.40     26.23 o 
   2  -5   2      602.27      644.81      6.80 o 
   3  -5   2        1.43        2.93      1.85 o 
   4  -5   2       72.33       54.39      2.54 o 
   5  -5   2      531.35      535.38      7.41 o 
   6  -5   2        1.01        2.59      1.37 o 
   7  -5   2       81.90       81.27      4.16 o 
   8  -5   2      488.63      485.33     11.00 o 
   9  -5   2        8.60       14.95      3.58 o 
  -6  -4   2      209.68      219.59      7.76 o 
  -5  -4   2        6.66        9.73      2.11 o 
  -4  -4   2      140.30      152.70      8.61 o 
  -3  -4   2      480.43      483.53      6.92 o 
  -2  -4   2       62.67       41.42      2.92 o 
  -1  -4   2       26.20       28.06      2.83 o 
   0  -4   2      889.72      880.58      7.32 o 
   1  -4   2       52.58       40.08      1.12 o 
   2  -4   2        8.67       10.08      0.96 o 
   3  -4   2      327.83      316.83      6.65 o 
   4  -4   2       25.96       38.78      5.83 o 
   5  -4   2     1200.46     1229.69     14.09 o 
   6  -4   2      494.65      468.80     10.03 o 
   7  -4   2       82.30       84.52      5.36 o 
   8  -4   2       62.47       81.47     12.25 o 
   9  -4   2      248.69      238.59     10.38 o 
  -7  -3   2       28.47       21.68      3.90 o 
  -6  -3   2       81.86       91.32      3.67 o 
  -5  -3   2       13.26       14.00      2.09 o 
  -4  -3   2       79.13       81.01      5.61 o 
  -3  -3   2      476.04      505.85      7.02 o 
  -2  -3   2     2864.08     2886.78     50.54 o 
  -1  -3   2      112.06       90.23      2.32 o 
   0  -3   2     1846.04     1850.67     12.00 o 
   1  -3   2        1.08        2.43      0.41 o 
   2  -3   2     9673.44     9359.46     79.29 o 
   3  -3   2     1138.33     1249.25      9.52 o 
   4  -3   2     1960.90     2026.91     18.32 o 
   5  -3   2     1308.82     1317.66     13.03 o 
   6  -3   2      210.58      227.38      7.94 o 
   7  -3   2       31.77       34.16      5.12 o 
   8  -3   2      192.81      216.06      8.58 o 
   9  -3   2       68.89       58.88      7.71 o 
  -8  -2   2        8.71        5.25      2.22 o 
  -7  -2   2       25.30       25.32      5.35 o 
  -6  -2   2       61.73       61.77      6.38 o 
  -5  -2   2      580.97      599.52      9.91 o 
  -4  -2   2      197.37      192.83      8.64 o 
  -3  -2   2      266.31      260.97      4.54 o 
  -2  -2   2     1138.75     1121.37      8.93 o 
  -1  -2   2     1004.74      987.58      5.71 o 
   0  -2   2     2316.15     2265.96     12.43 o 
   1  -2   2     7056.62     6900.94     68.68 o 
   2  -2   2     2182.05     2017.54     10.46 o 
   3  -2   2      240.37      261.43      3.66 o 
   4  -2   2        2.53        9.71      1.23 o 
   5  -2   2     1913.42     1870.65     19.86 o 
   6  -2   2       10.17       15.35      2.52 o 
   7  -2   2      390.43      395.77      7.82 o 
   8  -2   2      391.26      380.30     14.50 o 
   9  -2   2       33.79       21.17      6.36 o 
  -8  -1   2        8.99        5.27      2.42 o 
  -7  -1   2       33.79       33.63      6.50 o 
  -6  -1   2      611.89      621.01     12.50 o 
  -5  -1   2      504.02      474.70      9.04 o 
  -4  -1   2     1032.23      954.46     11.75 o 
  -3  -1   2      274.29      289.87      4.51 o 
  -2  -1   2     7836.41     7465.13     80.55 o 
  -1  -1   2      653.89      648.63      4.33 o 
   0  -1   2     1286.60     1219.20      6.87 o 
   1  -1   2     3262.09     3379.61     25.52 o 
   2  -1   2    12963.53    13379.67    339.01 o 
   3  -1   2      542.38      578.71      5.67 o 
   4  -1   2     1476.03     1545.10     14.11 o 
   5  -1   2     3279.20     3349.87     30.45 o 
   6  -1   2       26.94       29.52      3.69 o 
   7  -1   2        2.15        2.42      1.74 o 
   8  -1   2       25.62       21.54      6.43 o 
   9  -1   2       65.76       66.18      7.79 o 
  -9   0   2       81.72       63.31     13.51 o 
  -8   0   2       57.33       60.70      8.33 o 
  -7   0   2      217.47      226.05      6.81 o 
  -6   0   2      484.62      468.49      8.65 o 
  -5   0   2      547.84      596.12     12.40 o 
  -4   0   2      119.35      127.52      5.08 o 
  -3   0   2     2854.95     2960.45     32.87 o 
  -2   0   2    11117.23    10812.68    284.82 o 
  -1   0   2      365.23      345.20      2.62 o 
   0   0   2        7.06       10.59      0.45 o 
   1   0   2      218.33      230.79      1.63 o 
   2   0   2     1380.24     1493.45     13.19 o 
   3   0   2       26.93       31.30      1.35 o 
   4   0   2     1117.10     1163.41     10.48 o 
   5   0   2       80.56       76.61      2.23 o 
   6   0   2      392.35      403.00      4.36 o 
   7   0   2        3.69        7.17      2.73 o 
   8   0   2       80.42       75.18      8.63 o 
  -8   1   2       70.15       71.61     11.99 o 
  -7   1   2       23.62       32.35      5.40 o 
  -6   1   2        9.56       14.84      2.24 o 
  -5   1   2      375.86      350.30     11.07 o 
  -4   1   2      631.65      605.56      7.32 o 
  -3   1   2     1089.17     1196.54      9.26 o 
  -2   1   2       55.55       77.05      1.48 o 
   0   1   2      484.04      469.58      2.98 o 
   1   1   2     2700.04     2845.32     24.94 o 
   2   1   2      317.63      296.11      2.58 o 
   3   1   2       90.10       67.70      1.93 o 
   4   1   2      628.65      650.90      6.63 o 
   5   1   2       79.77       80.38      2.24 o 
   6   1   2      804.03      791.53     19.79 o 
   7   1   2        9.32       15.47      7.16 o 
   8   1   2      117.91      102.66      6.22 o 
  -9   2   2        0.42        9.06      2.56 o 
  -8   2   2      464.51      460.29      9.79 o 
  -7   2   2      264.68      267.68      9.41 o 
  -6   2   2      321.41      322.24     10.90 o 
  -5   2   2      250.82      240.04      5.15 o 
  -4   2   2      231.65      218.73      5.84 o 
  -3   2   2     1440.67     1508.41     12.22 o 
  -2   2   2       57.09       59.73      1.17 o 
  -1   2   2     1772.40     1739.89      8.93 o 
   0   2   2      935.17      960.39      5.21 o 
   1   2   2     1782.23     1619.03     10.58 o 
   2   2   2      594.16      651.89      6.11 o 
   3   2   2      623.80      593.08      7.01 o 
   4   2   2      333.93      322.69      6.46 o 
   5   2   2      369.93      378.46      9.29 o 
   6   2   2        5.78        6.56      2.48 o 
   7   2   2       13.57       12.43      4.18 o 
  -9   3   2       37.37       32.22      8.60 o 
  -8   3   2      436.45      446.45     14.35 o 
  -7   3   2       76.26       83.41      5.46 o 
  -6   3   2      210.28      219.11      6.11 o 
  -5   3   2      139.86      138.90      4.98 o 
  -4   3   2      916.79      878.73     10.81 o 
  -3   3   2        2.02        3.93      0.90 o 
  -2   3   2        3.05        1.59      0.53 o 
  -1   3   2        1.34        4.51      0.61 o 
   0   3   2        7.55       16.58      1.16 o 
   1   3   2      598.63      609.61      4.19 o 
   2   3   2     1571.83     1588.85     12.54 o 
   3   3   2       85.71       63.88      2.59 o 
   4   3   2      488.48      505.96     11.36 o 
   5   3   2      148.09      146.04      6.19 o 
   6   3   2      249.25      258.30      6.93 o 
   7   3   2        0.84        1.57      1.66 o 
  -9   4   2      132.03      169.40     10.23 o 
  -8   4   2        8.53       10.34      3.10 o 
  -7   4   2        9.68       12.62      2.33 o 
  -6   4   2        2.44       11.18      3.38 o 
  -5   4   2     1218.88     1213.03     15.46 o 
  -4   4   2       74.28       83.07      3.12 o 
  -3   4   2     1901.34     1999.39     31.61 o 
  -2   4   2     1468.01     1585.25     12.72 o 
  -1   4   2      416.97      362.49      4.26 o 
   0   4   2      443.45      512.96      5.76 o 
   1   4   2     1699.93     1797.14     15.00 o 
   2   4   2     1311.12     1291.24     19.83 o 
   3   4   2       69.48       54.32      4.82 o 
   4   4   2      135.20      135.65     10.26 o 
   5   4   2      364.01      353.52     11.51 o 
   6   4   2      224.73      229.18      8.88 o 
  -9   5   2        5.61        9.46      2.00 o 
  -8   5   2      181.46      200.60      6.19 o 
  -7   5   2       75.94       53.62      5.65 o 
  -6   5   2      220.11      222.65      6.26 o 
  -5   5   2      687.45      707.32      9.37 o 
  -4   5   2      482.78      524.91      9.17 o 
  -3   5   2      583.03      575.22      9.51 o 
  -2   5   2     1215.79     1135.76     10.06 o 
  -1   5   2     1672.75     1803.52     14.98 o 
   0   5   2      698.69      691.42      9.05 o 
   1   5   2       41.77       46.37      2.52 o 
   2   5   2       13.73       20.65      3.10 o 
   3   5   2      305.69      290.72      5.95 o 
   4   5   2       58.53       55.67      5.42 o 
   5   5   2      146.25      139.67      5.03 o 
  -9   6   2      167.23      195.37      9.34 o 
  -8   6   2        5.13        6.13      2.23 o 
  -7   6   2       22.54       26.87      4.93 o 
  -6   6   2        4.94        4.88      1.61 o 
  -5   6   2        0.33        2.02      1.38 o 
  -4   6   2      658.17      664.89      9.21 o 
  -3   6   2     1582.76     1591.59     14.65 o 
  -2   6   2      933.25      909.70      9.75 o 
  -1   6   2        5.49        4.21      0.86 o 
   0   6   2      647.44      633.18     14.80 o 
   1   6   2       44.33       39.30      2.67 o 
   2   6   2      499.71      550.69      9.75 o 
   3   6   2        8.41        8.37      1.75 o 
   4   6   2        8.11       10.29      4.25 o 
  -9   7   2      139.57      163.52      4.82 o 
  -8   7   2       38.18       27.60      5.67 o 
  -7   7   2      132.86      128.49      4.91 o 
  -6   7   2       43.84       39.34      4.27 o 
  -5   7   2      497.31      547.87     11.11 o 
  -4   7   2      168.88      175.07      6.15 o 
  -3   7   2      340.04      344.83      8.38 o 
  -2   7   2      237.00      235.87      6.53 o 
  -1   7   2      222.35      207.93      5.37 o 
   0   7   2      812.01      788.50     26.53 o 
   1   7   2       43.47       38.89      4.51 o 
   2   7   2       97.73       79.17     17.75 o 
  -9   8   2       11.25        9.23      2.58 o 
  -8   8   2      521.48      527.33     11.45 o 
  -7   8   2      502.07      516.76     17.66 o 
  -6   8   2        1.09        3.09      1.12 o 
  -5   8   2      337.16      361.26      5.58 o 
  -4   8   2        5.30        9.47      1.72 o 
  -3   8   2       28.91       31.52      5.31 o 
  -2   8   2       80.95       68.27      7.42 o 
  -1   8   2      302.54      316.40     15.07 o 
   0   8   2       31.43       27.23     10.09 o 
   1   8   2       14.81       12.58      3.20 o 
   2   8   2       33.46       19.60      6.90 o 
  -8   9   2      187.16      205.71      6.39 o 
  -7   9   2        0.07        3.49      1.80 o 
  -6   9   2       31.72       29.95      6.15 o 
  -5   9   2       76.27       91.49      9.82 o 
  -4   9   2      755.93      798.51     28.03 o 
  -3   9   2       30.55       49.44      8.47 o 
  -2   9   2        0.36        1.39      2.98 o 
  -1   9   2        0.21        1.24      2.33 o 
   0   9   2       61.16       48.94     16.43 o 
  -7  10   2       38.74       36.70     14.80 o 
  -6  10   2       12.92        6.69      3.00 o 
  -5  10   2       82.99       93.74      9.30 o 
  -4  10   2       18.42       15.17      8.86 o 
  -3  10   2       32.49       17.78     10.92 o 
  -2  10   2        0.84        3.79      2.38 o 
  -1  10   2      111.03      112.30     17.84 o 
   3 -11   3      187.32      176.05     21.69 o 
   4 -11   3       30.57       25.52     10.07 o 
   5 -11   3       58.99       39.43     14.96 o 
   0 -10   3       57.33       42.77     14.62 o 
   1 -10   3       12.62       11.31      4.87 o 
   2 -10   3      286.50      281.17     14.76 o 
   3 -10   3      252.30      267.85     11.39 o 
   4 -10   3       48.35       33.82      7.13 o 
   5 -10   3        0.30        0.37      1.75 o 
   6 -10   3       62.20       52.62      6.29 o 
   7 -10   3      110.20      110.51     12.04 o 
  -1  -9   3      100.44       98.85     11.72 o 
   0  -9   3       77.77       57.13     20.48 o 
   1  -9   3       53.37       63.16     10.62 o 
   2  -9   3      226.42      213.39     11.65 o 
   3  -9   3        1.31        6.74      3.00 o 
   4  -9   3       37.74       33.75      8.29 o 
   5  -9   3       77.47       83.60      5.28 o 
   6  -9   3      168.28      149.37      6.09 o 
   7  -9   3       33.23       34.53      6.99 o 
   8  -9   3        5.36        7.52      3.18 o 
  -3  -8   3       68.65       74.30     12.22 o 
  -2  -8   3       71.64       69.51      4.61 o 
  -1  -8   3      319.34      307.72     11.30 o 
   0  -8   3       18.64       17.20      3.38 o 
   1  -8   3       18.06       15.47      3.78 o 
   2  -8   3        2.38        4.26      2.62 o 
   3  -8   3     1224.02     1240.46     20.85 o 
   4  -8   3      266.53      295.26     14.69 o 
   5  -8   3       32.58       44.36      3.09 o 
   6  -8   3      290.01      255.17     12.47 o 
   7  -8   3       11.90       11.89      2.32 o 
   8  -8   3      112.58      110.55      6.12 o 
   9  -8   3        1.62        4.90      3.06 o 
  -4  -7   3      326.73      320.18     17.34 o 
  -3  -7   3      154.88      144.50      8.02 o 
  -2  -7   3        8.45        5.15      2.73 o 
  -1  -7   3       86.06       97.93     11.33 o 
   0  -7   3      226.20      226.91      7.81 o 
   1  -7   3       33.09       36.54      3.56 o 
   2  -7   3      127.31      120.23      8.77 o 
   3  -7   3      415.51      422.88      7.46 o 
   4  -7   3       58.69       53.50      3.90 o 
   5  -7   3        5.08        5.31      1.55 o 
   6  -7   3      490.85      500.87     20.16 o 
   7  -7   3      603.30      631.40     23.02 o 
   8  -7   3       26.54       27.98      6.62 o 
   9  -7   3       43.69       28.08      7.10 o 
  -5  -6   3       23.40       19.15      6.84 o 
  -4  -6   3       29.39       32.69      6.11 o 
  -3  -6   3      178.64      166.09      7.74 o 
  -2  -6   3      102.16       94.01      6.88 o 
  -1  -6   3       19.55       18.12      2.32 o 
   0  -6   3     1792.78     1793.71     17.27 o 
   1  -6   3       47.70       48.85      6.23 o 
   2  -6   3      198.84      180.73      7.50 o 
   3  -6   3        1.14        1.44      0.64 o 
   4  -6   3      601.61      597.10      7.21 o 
   5  -6   3       46.09       37.14      5.09 o 
   6  -6   3      342.13      349.26     14.64 o 
   7  -6   3       20.09       18.79      2.80 o 
   8  -6   3       86.45       71.24      8.89 o 
   9  -6   3        1.55        4.83      3.36 o 
  -6  -5   3       14.12       12.08      5.51 o 
  -5  -5   3       13.56       15.49      3.19 o 
  -4  -5   3        0.19        2.12      1.28 o 
  -3  -5   3      310.10      297.68      7.76 o 
  -2  -5   3      222.12      197.73      5.00 o 
  -1  -5   3     2164.01     2208.83     19.37 o 
   0  -5   3        3.16        1.39      1.85 o 
   1  -5   3      447.23      449.62      9.84 o 
   2  -5   3        8.67       21.36      1.30 o 
   3  -5   3     1530.48     1458.46     12.98 o 
   4  -5   3      684.09      707.50      9.13 o 
   5  -5   3       40.66       39.75      5.26 o 
   6  -5   3       12.36       13.41      2.58 o 
   7  -5   3      345.43      344.17      8.15 o 
   8  -5   3       91.55       96.81      8.83 o 
   9  -5   3      133.65      157.37     10.15 o 
  -6  -4   3       24.41       23.61      8.25 o 
  -5  -4   3        6.94        7.19      2.00 o 
  -4  -4   3      445.30      445.20      7.83 o 
  -3  -4   3       78.34       72.95      5.25 o 
  -2  -4   3       20.24       17.81      2.02 o 
  -1  -4   3       56.84       42.75      1.48 o 
   0  -4   3     1816.08     1718.78     21.29 o 
   1  -4   3      694.65      643.98     25.21 o 
   2  -4   3     6329.67     6980.25    103.08 o 
   3  -4   3      517.49      493.53      9.35 o 
   4  -4   3      895.04      916.51     10.64 o 
   5  -4   3      442.96      490.31     11.52 o 
   6  -4   3      336.95      298.99     12.91 o 
   7  -4   3      207.53      212.16      7.47 o 
   8  -4   3       20.04       18.41      5.32 o 
   9  -4   3        6.86        6.88      2.11 o 
  -7  -3   3      237.75      245.95      7.50 o 
  -6  -3   3       65.61       73.55      4.74 o 
  -5  -3   3      206.06      205.65      5.68 o 
  -4  -3   3       28.50       28.39      4.47 o 
  -3  -3   3      501.66      477.93      8.57 o 
  -2  -3   3      141.34      146.57      4.39 o 
  -1  -3   3     2432.67     2585.86     20.40 o 
   0  -3   3     4624.54     4480.74     43.71 o 
   1  -3   3      338.67      373.60      5.30 o 
   2  -3   3      112.76      139.98      3.75 o 
   3  -3   3       28.39       45.55      2.08 o 
   4  -3   3     5685.79     5491.88     50.84 o 
   5  -3   3      131.67      135.95      4.65 o 
   6  -3   3       95.91       88.14      4.29 o 
   7  -3   3      140.50      138.28      5.25 o 
   8  -3   3      298.68      283.13     12.08 o 
   9  -3   3       50.35       41.60     12.96 o 
  -8  -2   3       17.02       10.91      4.09 o 
  -7  -2   3      105.80      134.26     10.02 o 
  -6  -2   3       62.04       63.19      5.50 o 
  -5  -2   3       13.73       17.05      3.17 o 
  -4  -2   3       80.03       75.62      5.47 o 
  -3  -2   3     1324.46     1375.95     14.63 o 
  -2  -2   3     2781.26     2967.20     23.84 o 
  -1  -2   3      403.48      360.29      2.80 o 
   0  -2   3      107.50      104.57      1.30 o 
   1  -2   3     3679.72     3742.51     18.38 o 
   2  -2   3     3755.85     3743.56     20.45 o 
   3  -2   3       23.26       19.59      3.03 o 
   4  -2   3     3486.16     3412.29     30.13 o 
   5  -2   3      181.36      147.80      3.89 o 
   6  -2   3        0.17        3.12      1.20 o 
   7  -2   3       71.89       74.48      6.16 o 
   8  -2   3        9.55        8.17      2.73 o 
   9  -2   3        1.37        3.35      2.66 o 
  -8  -1   3       15.97       18.45      7.55 o 
  -7  -1   3        1.32        3.52      1.42 o 
  -6  -1   3      500.18      510.77      9.84 o 
  -5  -1   3      314.67      297.53     10.35 o 
  -4  -1   3     1605.58     1685.66     17.48 o 
  -3  -1   3     1626.69     1591.13     17.09 o 
  -2  -1   3       81.27       52.16      1.20 o 
  -1  -1   3     2206.81     2200.42     11.57 o 
   0  -1   3     1087.19      987.12      6.22 o 
   1  -1   3     2852.57     3029.39     19.71 o 
   2  -1   3       27.84       16.50      1.36 o 
   3  -1   3     1105.03      980.74      8.95 o 
   4  -1   3     2582.84     2806.21     26.77 o 
   5  -1   3      671.86      631.93      6.88 o 
   6  -1   3      733.04      730.04     13.97 o 
   7  -1   3      977.81      978.51     16.54 o 
   8  -1   3       82.40       68.64      9.80 o 
   9  -1   3        8.59        2.93      2.77 o 
  -9   0   3       43.52       42.04     15.07 o 
  -8   0   3        1.15        6.07      1.94 o 
  -7   0   3      153.42      148.84      7.14 o 
  -6   0   3      614.65      617.35     10.82 o 
  -5   0   3        2.00        1.66      1.21 o 
  -4   0   3      294.94      323.17      6.85 o 
  -3   0   3      293.75      302.27      4.48 o 
  -2   0   3     9838.96     9253.88    149.36 o 
  -1   0   3     1246.09     1215.52      6.52 o 
   1   0   3      108.54      105.38      1.19 o 
   2   0   3     1940.01     1853.36     19.50 o 
   3   0   3        4.31        7.85      1.79 o 
   4   0   3       71.04      103.69      7.67 o 
   5   0   3        0.71        2.36      1.96 o 
   6   0   3      376.44      369.79      8.58 o 
   7   0   3        6.86        1.00      3.11 o 
   8   0   3      177.39      180.47      6.58 o 
  -9   1   3      171.99      174.93      9.55 o 
  -8   1   3        1.20        4.76      2.32 o 
  -7   1   3      389.52      385.19     19.73 o 
  -6   1   3      137.78      140.25      7.33 o 
  -5   1   3      154.33      127.32      3.92 o 
  -4   1   3      717.93      732.35      9.11 o 
  -3   1   3       27.26       23.03      1.43 o 
  -2   1   3     1106.72     1148.78      7.22 o 
  -1   1   3       29.66       31.49      1.28 o 
   0   1   3       90.09       93.55      1.65 o 
   1   1   3     3604.50     3623.69     17.77 o 
   2   1   3      932.50     1019.16      7.65 o 
   3   1   3     3021.63     3091.97     26.87 o 
   4   1   3      360.10      360.23      4.93 o 
   5   1   3      729.23      703.81     18.34 o 
   6   1   3        8.23        8.18      3.33 o 
   7   1   3      174.59      174.78      6.73 o 
   8   1   3      198.73      210.83      6.45 o 
  -9   2   3       23.02       16.73      4.38 o 
  -8   2   3       30.65       24.68      4.58 o 
  -7   2   3       24.24       25.19      3.76 o 
  -6   2   3      589.03      586.12     16.49 o 
  -5   2   3       32.04       38.07      3.33 o 
  -4   2   3      122.19      111.42      3.54 o 
  -3   2   3        0.51        1.85      0.65 o 
  -2   2   3      463.92      508.41      3.59 o 
  -1   2   3        3.94        3.03      0.54 o 
   0   2   3     2254.14     2240.80     12.46 o 
   1   2   3     1517.03     1370.24     10.06 o 
   2   2   3       52.87       63.70      1.57 o 
   3   2   3        6.52       10.08      1.39 o 
   4   2   3       15.32       18.38      2.07 o 
   5   2   3      253.73      262.31      9.91 o 
   6   2   3       53.74       51.36      7.89 o 
   7   2   3      126.60      145.15     20.95 o 
  -9   3   3       44.29       51.31      8.14 o 
  -8   3   3      291.32      307.08      8.80 o 
  -7   3   3       45.60       35.81      4.63 o 
  -6   3   3      477.59      484.35     14.28 o 
  -5   3   3       18.30       18.73      3.36 o 
  -4   3   3      325.22      344.71      8.25 o 
  -3   3   3      534.62      597.84      6.95 o 
  -2   3   3     1013.00      858.23      6.88 o 
  -1   3   3      366.90      383.31      3.05 o 
   0   3   3     3122.29     3237.74     20.55 o 
   1   3   3        4.24        8.46      0.93 o 
   2   3   3      842.59      805.53      6.74 o 
   3   3   3      131.58      114.06      2.91 o 
   4   3   3      918.76      969.82     27.12 o 
   5   3   3      405.13      407.60      8.88 o 
   6   3   3        5.84        5.05      2.13 o 
   7   3   3       50.68       37.97     11.91 o 
  -9   4   3       61.81       66.71      9.07 o 
  -8   4   3        2.52        2.33      1.76 o 
  -7   4   3      236.51      228.96      6.29 o 
  -6   4   3        3.82        4.08      2.09 o 
  -5   4   3     2519.21     2642.03     29.61 o 
  -4   4   3       32.14       34.85      3.97 o 
  -3   4   3     1324.95     1352.71     12.96 o 
  -2   4   3     1660.65     1746.21     15.68 o 
  -1   4   3      114.46      105.17      2.87 o 
   0   4   3      338.46      387.20      4.48 o 
   1   4   3     1872.26     1999.87     16.55 o 
   2   4   3      592.72      553.49      7.85 o 
   3   4   3      125.93      125.88      4.87 o 
   4   4   3      148.82      156.60      7.28 o 
   5   4   3       30.85       30.92      5.48 o 
   6   4   3       27.25       16.93      5.01 o 
  -9   5   3       47.02       38.11      5.65 o 
  -8   5   3       81.19       84.36      7.00 o 
  -7   5   3        1.49        6.99      2.90 o 
  -6   5   3      615.44      667.27     16.13 o 
  -5   5   3      753.61      706.98      9.80 o 
  -4   5   3      231.37      229.39      5.66 o 
  -3   5   3      397.93      420.58      5.39 o 
  -2   5   3      306.24      297.88      4.59 o 
  -1   5   3      511.97      517.37      5.22 o 
   0   5   3      160.91      141.14      3.06 o 
   1   5   3      558.67      554.63      6.34 o 
   2   5   3       40.50       45.61      3.70 o 
   3   5   3        1.56        1.39      1.36 o 
   4   5   3       92.55       95.13      6.10 o 
   5   5   3      288.48      292.87      9.03 o 
  -9   6   3      118.91      147.63      6.99 o 
  -8   6   3       58.62       42.68      5.60 o 
  -7   6   3      134.38      118.57      9.43 o 
  -6   6   3      558.09      597.53     10.57 o 
  -5   6   3       53.19       65.02      5.28 o 
  -4   6   3      104.29      100.57      4.12 o 
  -3   6   3      379.52      384.57      8.87 o 
  -2   6   3     1262.78     1240.52     17.89 o 
  -1   6   3      551.04      550.84      5.93 o 
   0   6   3        0.36        1.96      1.13 o 
   1   6   3       92.52       85.03      3.65 o 
   2   6   3       15.35       18.91      3.50 o 
   3   6   3        9.45       10.26      2.49 o 
   4   6   3       67.52       43.62     15.56 o 
  -9   7   3      597.82      633.39     10.39 o 
  -8   7   3       22.36       15.09      2.69 o 
  -7   7   3       27.95       23.80      5.82 o 
  -6   7   3      107.25      102.77      7.21 o 
  -5   7   3       54.24       58.61      5.78 o 
  -4   7   3      160.84      142.52      4.38 o 
  -3   7   3      207.12      214.03      5.80 o 
  -2   7   3       55.37       62.50      2.49 o 
  -1   7   3       51.08       59.98      6.38 o 
   0   7   3       56.28       54.23      4.14 o 
   1   7   3      260.73      251.13     15.74 o 
   2   7   3      188.02      166.79      8.30 o 
  -9   8   3        4.78        4.27      1.92 o 
  -8   8   3       21.56       15.07      5.41 o 
  -7   8   3       89.37       97.31      7.58 o 
  -6   8   3      291.81      325.89      7.07 o 
  -5   8   3      280.64      275.93      6.82 o 
  -4   8   3       83.49       86.72      5.24 o 
  -3   8   3       59.58       62.75      4.07 o 
  -2   8   3       86.72       90.00      4.32 o 
  -1   8   3      302.50      315.96     12.49 o 
   0   8   3        8.08        2.35      1.58 o 
   1   8   3       95.56      114.01     14.78 o 
  -8   9   3      147.72      151.65     12.69 o 
  -7   9   3        4.19        6.58      2.20 o 
  -6   9   3       56.08       67.61     18.30 o 
  -5   9   3       11.53        7.12      3.67 o 
  -4   9   3      197.61      207.73     18.09 o 
  -3   9   3       98.15       97.34     17.42 o 
  -2   9   3      258.19      243.86     14.56 o 
  -1   9   3       19.84       18.61      6.97 o 
   0   9   3       11.85        5.26      5.00 o 
   1   9   3        1.57        5.15      2.58 o 
  -7  10   3        0.01        0.96      3.65 o 
  -6  10   3        6.82        8.36      4.62 o 
  -5  10   3      237.86      238.59     22.45 o 
  -4  10   3       26.89       28.19     12.91 o 
  -3  10   3       25.91       21.88      9.77 o 
  -1  10   3       57.01       32.73     14.73 o 
   3 -11   4        0.02        4.25      3.04 o 
   4 -11   4        0.25        0.31      4.20 o 
   5 -11   4       66.73       29.42     11.76 o 
   0 -10   4        3.49        2.14      3.06 o 
   1 -10   4        5.44       10.26      6.90 o 
   2 -10   4      314.06      345.28     22.25 o 
   3 -10   4       85.13       73.48      7.58 o 
   4 -10   4        9.13       11.57      4.39 o 
   5 -10   4      233.94      229.51     19.03 o 
   6 -10   4       24.34       16.77      5.65 o 
   7 -10   4        5.32        2.08      1.64 o 
  -1  -9   4       19.19       17.66      5.69 o 
   0  -9   4       25.57       22.58      3.55 o 
   1  -9   4       67.35       67.17      5.00 o 
   2  -9   4      690.10      722.44     16.21 o 
   3  -9   4       64.48       64.70      5.35 o 
   4  -9   4        9.83        8.11      2.97 o 
   5  -9   4       35.93       39.90      5.79 o 
   6  -9   4       50.53       44.01      8.40 o 
   7  -9   4        3.49        6.94      2.72 o 
   8  -9   4       65.31       67.36      8.39 o 
  -3  -8   4       16.06       14.57      3.90 o 
  -2  -8   4       86.54       83.66      8.00 o 
  -1  -8   4      309.98      317.46      8.92 o 
   0  -8   4        7.71        5.59      2.90 o 
   1  -8   4       72.91       72.37      6.45 o 
   2  -8   4       18.19       30.13      5.76 o 
   3  -8   4      236.13      221.67     11.85 o 
   4  -8   4       24.30       13.40      3.42 o 
   5  -8   4      911.79      892.50     13.49 o 
   6  -8   4      110.93      101.64      4.53 o 
   7  -8   4       53.16       52.11      6.77 o 
   8  -8   4       46.28       34.07      5.98 o 
   9  -8   4       42.03       23.71      9.18 o 
  -4  -7   4       33.80       33.94      5.66 o 
  -3  -7   4        0.42        1.58      2.28 o 
  -2  -7   4      337.59      342.14      9.03 o 
  -1  -7   4       89.96       89.22      7.98 o 
   0  -7   4       93.90       81.91      4.11 o 
   1  -7   4       75.16       63.48     12.88 o 
   2  -7   4       13.55       15.85      3.16 o 
   3  -7   4      222.12      224.90      4.87 o 
   4  -7   4      227.18      244.55      7.82 o 
   5  -7   4      148.98      140.59      4.54 o 
   6  -7   4      178.03      173.37      6.80 o 
   7  -7   4       64.32       70.75      7.67 o 
   8  -7   4      146.01      137.40      7.56 o 
   9  -7   4      116.39      105.77     11.95 o 
  -5  -6   4        6.02        7.30      1.83 o 
  -4  -6   4      266.10      262.93     12.12 o 
  -3  -6   4      334.37      324.37     10.82 o 
  -2  -6   4      200.53      187.33      5.29 o 
  -1  -6   4      545.72      545.67      8.96 o 
   0  -6   4       35.34       35.86      5.85 o 
   1  -6   4        2.07        2.86      2.62 o 
   2  -6   4      721.09      710.49     18.39 o 
   3  -6   4      127.56      116.91      5.46 o 
   4  -6   4       41.79       37.56      3.16 o 
   5  -6   4       80.93       83.04      3.13 o 
   6  -6   4     1153.26     1177.21     16.15 o 
   7  -6   4      433.37      432.84      6.26 o 
   8  -6   4      125.12      117.05      3.88 o 
   9  -6   4       52.47       34.70     10.16 o 
  -6  -5   4        5.70       15.05      3.47 o 
  -5  -5   4      152.60      158.94      9.51 o 
  -4  -5   4       59.95       62.01      3.43 o 
  -3  -5   4      133.91      130.93      6.71 o 
  -2  -5   4        1.11        2.71      0.77 o 
  -1  -5   4     2430.24     2465.29     43.43 o 
   0  -5   4      212.67      206.34     16.26 o 
   1  -5   4      856.09      920.54     17.76 o 
   2  -5   4       57.60       55.39      2.61 o 
   3  -5   4     2643.79     2659.54     22.00 o 
   4  -5   4      190.71      201.29      4.60 o 
   5  -5   4      789.23      784.44     10.85 o 
   6  -5   4      460.16      506.97     11.44 o 
   7  -5   4       30.61       34.54      4.84 o 
   8  -5   4       37.39       37.45      9.92 o 
   9  -5   4       86.15       53.45     13.00 o 
  -6  -4   4       14.31       14.71      2.78 o 
  -5  -4   4        7.86        9.18      2.05 o 
  -4  -4   4      371.11      381.38     18.07 o 
  -3  -4   4       21.56       29.15      4.06 o 
  -2  -4   4      443.24      437.46      8.62 o 
  -1  -4   4      466.94      412.02      4.93 o 
   0  -4   4     1589.37     1592.41     21.45 o 
   1  -4   4        7.75        7.20      3.59 o 
   2  -4   4     4033.20     4189.59     35.66 o 
   3  -4   4     3525.68     3454.94     43.56 o 
   4  -4   4      310.20      290.42      5.12 o 
   5  -4   4      164.01      147.93      4.25 o 
   6  -4   4      160.48      146.38      4.10 o 
   7  -4   4      291.68      302.61      9.38 o 
   8  -4   4       42.34       34.48      7.91 o 
   9  -4   4      202.33      218.48      8.32 o 
  -7  -3   4      108.28      121.05      7.07 o 
  -6  -3   4       43.66       37.02      5.42 o 
  -5  -3   4      830.01      794.16     17.16 o 
  -4  -3   4     1075.22     1106.15     18.26 o 
  -3  -3   4        9.82        4.88      4.01 o 
  -2  -3   4      364.85      324.20      5.11 o 
  -1  -3   4     1439.77     1439.82     13.06 o 
   0  -3   4      407.71      338.58      3.13 o 
   1  -3   4     2246.08     2327.77     15.06 o 
   2  -3   4     3406.05     3510.08     26.06 o 
   3  -3   4      854.29      788.93      7.38 o 
   4  -3   4       60.66       51.83      1.83 o 
   5  -3   4      222.78      223.53      3.90 o 
   6  -3   4      558.07      525.50      8.12 o 
   7  -3   4      105.80       96.21      7.94 o 
   8  -3   4        2.86        3.31      2.03 o 
   9  -3   4        2.22        5.97      2.78 o 
  -8  -2   4        4.42        1.82      1.21 o 
  -7  -2   4      225.92      238.09     12.52 o 
  -6  -2   4      289.90      275.76      6.29 o 
  -5  -2   4      804.47      844.33     12.64 o 
  -4  -2   4      160.66      180.62      5.47 o 
  -3  -2   4     1088.47     1064.96     12.18 o 
  -2  -2   4     1721.24     1784.55     16.41 o 
  -1  -2   4      322.23      241.81      3.22 o 
   0  -2   4       22.64       18.78      1.28 o 
   1  -2   4     2301.61     2186.53     11.28 o 
   2  -2   4       16.36       34.27      1.24 o 
   3  -2   4      827.51      799.31      7.20 o 
   4  -2   4     1196.35     1237.18     17.47 o 
   5  -2   4      453.29      449.77     12.32 o 
   6  -2   4     1212.98     1241.31     18.84 o 
   7  -2   4      128.42      127.69      8.89 o 
   8  -2   4       99.60       90.42      8.13 o 
   9  -2   4        0.50        3.06      2.81 o 
  -8  -1   4      226.13      237.14      8.97 o 
  -7  -1   4        5.79        4.48      1.79 o 
  -6  -1   4        9.05       10.01      4.60 o 
  -5  -1   4      164.55      147.10      9.70 o 
  -4  -1   4      270.67      283.80      5.35 o 
  -3  -1   4     1310.41     1347.02     14.83 o 
  -2  -1   4     2465.81     2606.75     18.60 o 
  -1  -1   4      704.20      701.08      4.32 o 
   0  -1   4     2041.73     2076.55     11.35 o 
   1  -1   4        7.49        5.11      0.90 o 
   2  -1   4      343.64      340.01      3.13 o 
   3  -1   4      307.47      210.15      4.29 o 
   4  -1   4       70.31       87.76      5.00 o 
   5  -1   4       29.45       21.69      4.59 o 
   6  -1   4      675.30      615.93     18.46 o 
   7  -1   4      706.61      719.06     28.83 o 
   8  -1   4       24.43       23.68      5.96 o 
   9  -1   4       63.59       47.40      8.39 o 
  -8   0   4       57.73       40.62      8.23 o 
  -7   0   4       62.61       68.79      6.73 o 
  -6   0   4      309.48      290.38     12.91 o 
  -5   0   4      148.02      154.19      8.95 o 
  -4   0   4       86.42      102.39      3.83 o 
  -3   0   4      524.51      559.36     13.92 o 
  -2   0   4      822.43      808.17      5.44 o 
  -1   0   4      359.08      324.50      2.53 o 
   0   0   4      904.77      924.73      5.28 o 
   1   0   4     1066.54     1053.15      5.99 o 
   2   0   4     3082.58     3254.63     22.46 o 
   3   0   4        5.11        3.22      1.41 o 
   4   0   4     3056.26     3141.57     83.90 o 
   5   0   4       61.79       65.03      7.78 o 
   6   0   4      261.67      251.03      9.12 o 
   7   0   4       67.71       72.70     12.51 o 
   8   0   4        1.84        5.67      3.20 o 
  -9   1   4        0.87        0.77      2.46 o 
  -8   1   4       20.47       24.11      7.30 o 
  -7   1   4      466.82      438.48      9.19 o 
  -6   1   4      105.66       96.58      4.13 o 
  -5   1   4      103.06      107.07      4.66 o 
  -4   1   4      101.35       81.43      4.86 o 
  -3   1   4       79.41       52.25      2.54 o 
  -2   1   4      282.21      237.92      2.40 o 
  -1   1   4     9380.79     9070.29    110.41 o 
   0   1   4     1061.81     1136.05      8.56 o 
   1   1   4     1748.04     1668.59      8.90 o 
   2   1   4      127.27      148.04      2.37 o 
   3   1   4     3053.10     3106.58     28.97 o 
   4   1   4      108.58       90.88      4.78 o 
   5   1   4       13.11       12.22      3.03 o 
   6   1   4      270.27      275.65      8.76 o 
   7   1   4      117.43      137.98      6.24 o 
   8   1   4        7.71        6.69      2.41 o 
  -9   2   4       18.25       14.25      4.75 o 
  -8   2   4      110.30      105.46     10.41 o 
  -7   2   4      284.24      274.08      7.33 o 
  -6   2   4       86.98       84.13      4.22 o 
  -5   2   4      477.26      466.22      7.08 o 
  -4   2   4     1888.11     1980.84     34.51 o 
  -3   2   4     1468.10     1306.36     11.32 o 
  -2   2   4     1552.00     1567.62     12.84 o 
  -1   2   4      121.68       87.32      1.06 o 
   0   2   4       76.22       61.86      1.80 o 
   1   2   4      552.80      481.99      4.05 o 
   2   2   4     3713.19     3840.42     29.68 o 
   3   2   4     1427.70     1567.66     13.59 o 
   4   2   4       37.75       35.69      2.29 o 
   5   2   4      112.18      127.10     18.05 o 
   6   2   4      263.66      251.37      7.61 o 
   7   2   4      190.71      187.26     10.85 o 
  -9   3   4       25.10       18.63      3.64 o 
  -8   3   4       86.79       78.67      4.16 o 
  -7   3   4      157.78      154.41      7.56 o 
  -6   3   4     1036.68     1073.23     16.74 o 
  -5   3   4      259.43      243.52      9.56 o 
  -4   3   4      621.37      545.61      9.19 o 
  -3   3   4       63.59       73.13      2.38 o 
  -2   3   4      228.94      195.05      3.22 o 
  -1   3   4     3336.50     3635.03     40.48 o 
   0   3   4     2438.97     2393.61     81.41 o 
   1   3   4      375.53      362.84      5.36 o 
   2   3   4     1478.26     1535.28     11.60 o 
   3   3   4      309.03      311.46      6.39 o 
   4   3   4      589.83      583.14     14.30 o 
   5   3   4       19.82       21.71      5.06 o 
   6   3   4       26.60       32.19      6.42 o 
   7   3   4       38.10       28.47      9.49 o 
  -9   4   4       18.94       20.07      4.11 o 
  -8   4   4       58.38       52.30      9.60 o 
  -7   4   4      339.41      363.89     16.01 o 
  -6   4   4        2.94        4.24      2.12 o 
  -5   4   4       18.91       20.69      3.34 o 
  -4   4   4       14.82       21.03      2.81 o 
  -3   4   4     1926.74     2013.41     25.66 o 
  -2   4   4     1809.34     1791.90     16.11 o 
  -1   4   4        1.24        2.41      1.03 o 
   0   4   4      311.82      297.15      3.75 o 
   1   4   4      312.67      313.19      5.37 o 
   2   4   4      631.24      602.65      6.78 o 
   3   4   4      165.60      168.66      5.91 o 
   4   4   4      250.46      241.93      8.92 o 
   5   4   4       27.46       22.91      5.43 o 
   6   4   4       25.97       14.20      4.79 o 
  -9   5   4        8.55        4.35      1.88 o 
  -8   5   4        4.29        4.99      3.88 o 
  -7   5   4      452.37      448.88      8.66 o 
  -6   5   4      104.69      109.03      6.84 o 
  -5   5   4      588.42      553.54     11.80 o 
  -4   5   4     1884.75     1934.28     24.08 o 
  -3   5   4      970.10      984.90      9.75 o 
  -2   5   4      591.81      614.51      5.71 o 
  -1   5   4        0.04        1.51      1.40 o 
   0   5   4      158.44      156.38      3.74 o 
   1   5   4      167.81      156.79      3.51 o 
   2   5   4       28.24       26.65      3.23 o 
   3   5   4      100.30       84.07      5.31 o 
   4   5   4       95.46      125.33      8.01 o 
   5   5   4       41.29       30.75      8.75 o 
  -9   6   4        0.46        3.10      1.78 o 
  -8   6   4       14.01       21.21      4.39 o 
  -7   6   4      284.06      309.56      9.78 o 
  -6   6   4      828.51      845.22     21.08 o 
  -5   6   4        0.48        3.00      2.32 o 
  -4   6   4      413.95      442.13      8.22 o 
  -3   6   4      269.50      267.22      6.06 o 
  -2   6   4      371.10      362.39      7.82 o 
  -1   6   4        5.71        6.10      2.64 o 
   0   6   4     1206.11     1179.10     40.01 o 
   1   6   4      241.78      225.41     14.74 o 
   2   6   4      162.71      143.34     13.69 o 
   3   6   4       21.63       25.42      7.06 o 
   4   6   4       96.66       84.68     10.88 o 
  -9   7   4       80.76       54.35      9.66 o 
  -8   7   4       11.45       13.27      2.97 o 
  -7   7   4      442.25      459.91     13.96 o 
  -6   7   4       13.63        7.51      1.70 o 
  -5   7   4      213.82      194.03      5.25 o 
  -4   7   4       40.11       41.14      5.51 o 
  -3   7   4      468.59      507.38      9.75 o 
  -2   7   4      132.03      123.74      5.00 o 
  -1   7   4       43.11       42.53      7.77 o 
   0   7   4        2.59        2.81      2.43 o 
   1   7   4       95.82      107.42      4.53 o 
   2   7   4        0.62        1.87      1.99 o 
  -8   8   4       43.59       37.39      5.54 o 
  -7   8   4        4.07        2.69      1.46 o 
  -6   8   4      118.59      120.53      7.03 o 
  -5   8   4        6.81        5.18      2.88 o 
  -4   8   4        2.46        4.55      3.73 o 
  -3   8   4      113.79      120.46      6.85 o 
  -2   8   4       78.17       72.67      3.70 o 
  -1   8   4        0.38        1.57      1.15 o 
   0   8   4        0.48        1.98      1.05 o 
   1   8   4      337.66      345.91     11.47 o 
  -8   9   4        4.52        4.78      3.10 o 
  -7   9   4       20.41       22.22      7.43 o 
  -6   9   4      323.79      315.40     17.27 o 
  -5   9   4        4.62        2.50      1.87 o 
  -4   9   4        9.11       13.80      5.29 o 
  -3   9   4        4.85        5.45      3.95 o 
  -2   9   4      297.29      341.69     19.13 o 
  -1   9   4       45.40       30.10     11.71 o 
   0   9   4       78.52       67.53     17.98 o 
  -6  10   4        9.60        1.54      5.35 o 
  -5  10   4      118.61      101.36     24.93 o 
  -4  10   4        0.31        6.36      3.64 o 
  -3  10   4      179.67      142.23     18.08 o 
  -2  10   4       82.83       47.73     19.28 o 
   3 -11   5      144.06      183.52     10.66 o 
   4 -11   5        0.26        3.16      2.88 o 
   5 -11   5       24.48       20.18      7.65 o 
   0 -10   5      220.10      177.62     23.03 o 
   1 -10   5       50.46       51.69     18.58 o 
   2 -10   5       30.62       24.89      6.64 o 
   3 -10   5       10.89        4.53      3.01 o 
   4 -10   5       88.85       83.27      8.65 o 
   5 -10   5       23.04       12.57      6.05 o 
   6 -10   5       23.04       23.84      8.35 o 
   7 -10   5      103.86      114.89     14.30 o 
  -1  -9   5       51.83       50.20      9.35 o 
   0  -9   5       36.04       31.20      6.67 o 
   1  -9   5       55.12       48.55     11.05 o 
   2  -9   5      238.14      251.90     11.33 o 
   3  -9   5        2.97        6.21      4.10 o 
   4  -9   5      108.44      111.18      9.70 o 
   5  -9   5        8.69        5.51      3.64 o 
   6  -9   5       11.75       11.31      2.52 o 
   7  -9   5       13.94        8.84      4.26 o 
   8  -9   5      157.72      161.74      7.48 o 
  -3  -8   5       58.69       44.14      9.90 o 
  -2  -8   5       13.00       12.66      2.46 o 
  -1  -8   5       17.93       19.47      4.70 o 
   0  -8   5      110.81       98.81      8.02 o 
   1  -8   5      572.90      611.48     15.27 o 
   2  -8   5      278.52      261.05      8.35 o 
   3  -8   5       90.59       83.13      6.23 o 
   4  -8   5      102.68       87.44      5.46 o 
   5  -8   5      706.82      643.52     10.38 o 
   6  -8   5        1.64        4.71      2.81 o 
   7  -8   5       35.40       32.96      5.45 o 
   8  -8   5      103.37      107.72      4.00 o 
   9  -8   5       80.22       88.02     19.10 o 
  -4  -7   5        7.86        6.84      2.27 o 
  -3  -7   5       26.25       22.16      6.25 o 
  -2  -7   5      131.50      126.69     14.78 o 
  -1  -7   5        2.28        3.70      1.85 o 
   0  -7   5      300.18      280.98     13.24 o 
   1  -7   5      395.46      403.01     18.28 o 
   2  -7   5      852.48      837.65     17.04 o 
   3  -7   5       41.53       41.77      8.78 o 
   4  -7   5      440.51      421.71      8.40 o 
   5  -7   5      897.23      870.84     12.61 o 
   6  -7   5       98.22       84.34      3.16 o 
   7  -7   5       40.07       32.11      5.20 o 
   8  -7   5       64.13       45.97      8.52 o 
   9  -7   5      102.23       77.07      6.09 o 
  -5  -6   5       67.59       71.40      8.81 o 
  -4  -6   5        0.54        3.24      1.66 o 
  -3  -6   5      228.51      237.87      7.14 o 
  -2  -6   5      817.38      846.24     18.84 o 
  -1  -6   5       24.70       22.31      3.35 o 
   0  -6   5       97.84      118.13      8.37 o 
   1  -6   5      407.16      384.60     14.02 o 
   2  -6   5      299.47      316.48      9.36 o 
   3  -6   5       60.25       50.87      3.61 o 
   4  -6   5     1824.77     1864.45     18.09 o 
   5  -6   5       32.94       19.16      3.38 o 
   6  -6   5      604.35      674.97     10.51 o 
   7  -6   5      298.08      292.96      6.58 o 
   8  -6   5      240.37      236.69      7.08 o 
   9  -6   5       29.77       28.37      6.99 o 
  -5  -5   5        7.88        9.02      2.32 o 
  -4  -5   5        1.91        2.07      1.36 o 
  -3  -5   5      468.25      486.63      8.73 o 
  -2  -5   5        1.11        0.65      1.25 o 
  -1  -5   5     1721.95     1691.05     15.51 o 
   0  -5   5     1439.20     1481.75     19.16 o 
   1  -5   5     1388.67     1473.25     61.03 o 
   2  -5   5       90.02       97.15      2.83 o 
   3  -5   5      124.96      135.09      6.45 o 
   4  -5   5       45.46       57.95      3.14 o 
   5  -5   5      113.15      105.17      5.56 o 
   6  -5   5       37.86       44.28      5.98 o 
   7  -5   5      520.70      484.87      6.55 o 
   8  -5   5      183.74      178.65      7.58 o 
   9  -5   5       38.49       25.23      6.69 o 
  -6  -4   5       73.74       55.92      4.80 o 
  -5  -4   5       43.56       35.13      3.22 o 
  -4  -4   5        0.33        2.75      1.28 o 
  -3  -4   5       15.45       14.41      2.75 o 
  -2  -4   5     1043.03      998.21     10.30 o 
  -1  -4   5      774.58      746.15      8.14 o 
   0  -4   5     2712.22     2837.71     51.69 o 
   1  -4   5       40.38       35.04      1.98 o 
   2  -4   5     2257.96     2307.43     20.39 o 
   3  -4   5       46.12       41.15      2.44 o 
   4  -4   5       96.19       91.94      2.62 o 
   5  -4   5     1426.36     1465.63     16.55 o 
   6  -4   5      263.02      254.74      7.35 o 
   7  -4   5        2.90        1.65      1.21 o 
   8  -4   5        0.42       -0.72      1.86 o 
   9  -4   5      407.40      421.10      9.63 o 
  -7  -3   5       33.17       14.74      7.83 o 
  -6  -3   5       44.43       43.57      5.22 o 
  -5  -3   5      553.74      558.41     18.60 o 
  -4  -3   5      309.26      307.98      6.97 o 
  -3  -3   5      250.75      272.45      7.82 o 
  -2  -3   5     2127.34     2145.10     18.32 o 
  -1  -3   5       39.62       31.35      2.42 o 
   0  -3   5       67.71       57.81      1.38 o 
   1  -3   5     2510.11     2599.77     23.33 o 
   2  -3   5     3825.70     3860.70     26.89 o 
   3  -3   5      579.91      588.57     10.99 o 
   4  -3   5        0.39        1.29      0.76 o 
   5  -3   5       21.39       22.79      5.03 o 
   6  -3   5       72.32       79.97      4.69 o 
   7  -3   5       21.73       21.31      5.51 o 
   8  -3   5      116.97      122.01     12.74 o 
   9  -3   5       61.98       59.09     12.37 o 
  -8  -2   5       32.38       28.12      8.59 o 
  -7  -2   5       96.40       99.56      4.62 o 
  -6  -2   5       55.05       48.27      5.13 o 
  -5  -2   5      691.30      713.46     11.61 o 
  -4  -2   5      381.31      343.31      8.29 o 
  -3  -2   5      208.29      240.17      4.39 o 
  -2  -2   5     1254.78     1322.11     14.66 o 
  -1  -2   5     1130.14     1061.33      9.13 o 
   0  -2   5      920.54      882.19      6.14 o 
   1  -2   5     3372.13     3084.70     17.84 o 
   2  -2   5       31.04       34.60      2.50 o 
   3  -2   5      156.12      121.97      2.50 o 
   4  -2   5      176.74      161.57      2.95 o 
   5  -2   5     1985.46     1918.25     25.01 o 
   6  -2   5      138.54      146.59      6.42 o 
   7  -2   5       28.88       28.95      5.69 o 
   8  -2   5      186.82      162.79     15.85 o 
   9  -2   5       90.64       75.77     10.60 o 
  -8  -1   5       62.16       56.96     12.29 o 
  -7  -1   5        3.61        3.77      1.39 o 
  -6  -1   5     1296.80     1300.05     22.51 o 
  -5  -1   5      107.37      109.21      7.04 o 
  -4  -1   5      131.79      127.40      3.59 o 
  -3  -1   5      362.90      378.05      6.60 o 
  -2  -1   5     1281.72     1242.35     10.88 o 
  -1  -1   5     1199.00     1144.21     11.33 o 
   0  -1   5     3571.49     3660.19     28.80 o 
   1  -1   5      742.90      721.89      4.48 o 
   2  -1   5      389.37      401.62      3.38 o 
   3  -1   5      681.56      585.79      8.81 o 
   4  -1   5       10.11       26.03      4.99 o 
   5  -1   5      914.59      887.72     21.25 o 
   6  -1   5      118.82      121.52      9.31 o 
   7  -1   5       82.93      103.60     14.36 o 
   8  -1   5      371.91      378.61      9.65 o 
  -8   0   5      171.38      147.30      7.53 o 
  -7   0   5      129.97      131.14      9.35 o 
  -6   0   5       27.41       29.53      5.54 o 
  -5   0   5       33.11       41.72      6.15 o 
  -4   0   5      592.41      559.87     10.45 o 
  -3   0   5      881.35      890.11     10.73 o 
  -2   0   5      612.24      562.33      4.90 o 
  -1   0   5     4573.03     4609.32     24.96 o 
   0   0   5      909.41      963.71      5.49 o 
   1   0   5      863.44      833.93      4.97 o 
   2   0   5        5.06        4.34      0.95 o 
   3   0   5        3.89        2.82      1.49 o 
   4   0   5      359.05      380.98     16.97 o 
   5   0   5       51.12       52.53      8.23 o 
   6   0   5     1371.53     1434.35     32.00 o 
   7   0   5       62.71       51.28      5.90 o 
   8   0   5       76.49       84.28      7.58 o 
  -9   1   5       30.18       21.29      6.47 o 
  -8   1   5        3.51        4.27      1.89 o 
  -7   1   5       49.68       45.13      6.50 o 
  -6   1   5        2.28        3.45      1.90 o 
  -5   1   5      190.51      183.94      5.18 o 
  -4   1   5        3.43       -0.96      1.30 o 
  -3   1   5      281.86      229.61      4.75 o 
  -2   1   5        6.31        2.74      0.82 o 
  -1   1   5     5864.00     5933.06     40.68 o 
   0   1   5     5229.12     5625.73     38.77 o 
   1   1   5     2180.72     2229.78     15.70 o 
   2   1   5       76.37       86.92      1.71 o 
   3   1   5      685.49      652.75     20.73 o 
   4   1   5       59.21       62.62      3.43 o 
   5   1   5      558.09      526.70     12.78 o 
   6   1   5      609.66      629.18     19.33 o 
   7   1   5        0.04        3.14      1.77 o 
   8   1   5       21.90        8.48      7.22 o 
  -9   2   5       14.26       10.13      2.98 o 
  -8   2   5      527.97      510.99      9.08 o 
  -7   2   5      302.99      328.81      8.50 o 
  -6   2   5      245.11      226.84      7.00 o 
  -5   2   5      243.94      223.81      7.04 o 
  -4   2   5       59.32       54.90      3.42 o 
  -3   2   5       86.82       70.30      3.12 o 
  -2   2   5      185.65      188.55      4.46 o 
  -1   2   5     7513.49     7034.40     94.40 o 
   0   2   5       20.59        9.81      1.37 o 
   1   2   5        1.58        1.74      0.67 o 
   2   2   5     4300.12     4623.85     32.12 o 
   3   2   5     1055.81     1083.54     11.88 o 
   4   2   5        1.03        3.06      0.96 o 
   5   2   5       90.63      106.80      6.94 o 
   6   2   5       98.60      114.93      9.55 o 
   7   2   5       70.99       66.77      6.32 o 
  -9   3   5       76.29       72.03     10.83 o 
  -8   3   5      143.67      147.12      7.58 o 
  -7   3   5       78.36       74.59      3.71 o 
  -6   3   5       16.12       14.42      2.27 o 
  -5   3   5     1008.36      935.27     12.86 o 
  -4   3   5     1778.81     1836.40     19.94 o 
  -3   3   5       37.20       49.13      2.51 o 
  -2   3   5      653.76      620.89      9.98 o 
  -1   3   5      507.35      547.85     10.57 o 
   0   3   5      656.94      631.40     10.38 o 
   1   3   5      136.90      132.50      1.87 o 
   2   3   5     2006.60     1982.31     18.39 o 
   3   3   5       48.26       38.82      3.46 o 
   4   3   5      146.39      142.36      8.44 o 
   5   3   5        5.07        5.57      2.17 o 
   6   3   5      272.54      304.43      7.80 o 
  -9   4   5       44.97       46.28      6.58 o 
  -8   4   5        1.05        1.05      1.37 o 
  -7   4   5      476.45      483.37     11.00 o 
  -6   4   5      117.34      100.24      6.69 o 
  -5   4   5     2618.63     2720.80     28.22 o 
  -4   4   5       13.51       17.54      3.56 o 
  -3   4   5       75.93       71.59      1.99 o 
  -2   4   5      148.83      161.16      2.37 o 
  -1   4   5     1289.93     1263.29     17.89 o 
   0   4   5      120.60      118.17      4.60 o 
   1   4   5        9.55       10.89      1.62 o 
   2   4   5      141.74      139.19      3.05 o 
   3   4   5       94.37       84.95      4.31 o 
   4   4   5      336.60      331.38     10.77 o 
   5   4   5       53.86       56.48      8.60 o 
   6   4   5       42.87       41.21     14.78 o 
  -9   5   5       24.09       19.49      4.58 o 
  -8   5   5      662.75      721.35     12.12 o 
  -7   5   5       80.71       73.29      3.94 o 
  -6   5   5       15.40       18.83      2.60 o 
  -5   5   5      252.82      264.59     13.35 o 
  -4   5   5      647.28      655.34      8.81 o 
  -3   5   5      543.15      553.85      6.25 o 
  -2   5   5      691.54      631.10     25.78 o 
  -1   5   5      200.41      180.46      6.22 o 
   0   5   5       72.69       65.30      5.20 o 
   1   5   5      297.64      276.89      9.27 o 
   2   5   5        0.73        1.83      0.79 o 
   3   5   5       45.20       46.69      5.71 o 
   4   5   5       28.36       19.78      7.32 o 
   5   5   5        9.59        4.11      4.79 o 
  -9   6   5       15.02       15.42      3.14 o 
  -8   6   5        6.91        7.86      2.16 o 
  -7   6   5       71.56       81.74      6.08 o 
  -6   6   5        2.24        3.70      1.90 o 
  -5   6   5       11.99        7.52      1.41 o 
  -4   6   5     1658.24     1703.54     33.84 o 
  -3   6   5      191.24      169.17      3.60 o 
  -2   6   5      146.75      125.57      4.91 o 
  -1   6   5        3.58        4.69      1.91 o 
   0   6   5      399.82      407.67     11.42 o 
   1   6   5        1.37        2.11      1.32 o 
   2   6   5        9.24       12.22      3.21 o 
   3   6   5        9.15        9.12      3.39 o 
   4   6   5      155.30      146.63     10.85 o 
  -9   7   5       29.34       34.06      6.49 o 
  -8   7   5        2.52        3.03      1.37 o 
  -7   7   5      193.60      198.12      6.75 o 
  -6   7   5       12.03        9.30      2.36 o 
  -5   7   5        0.87        6.45      2.74 o 
  -4   7   5       12.24       19.47      2.30 o 
  -3   7   5      215.70      233.23      9.04 o 
  -2   7   5       30.75       30.75      5.96 o 
  -1   7   5      124.78      136.90      5.76 o 
   0   7   5      469.00      466.68     13.67 o 
   1   7   5        9.91       10.91      2.77 o 
   2   7   5       12.29        8.33      2.92 o 
  -8   8   5      184.09      194.16     10.16 o 
  -7   8   5       79.50       60.33      9.67 o 
  -6   8   5       10.83        5.74      2.77 o 
  -5   8   5      100.37       97.42      6.74 o 
  -4   8   5      176.67      188.12      5.72 o 
  -3   8   5      225.70      224.15      7.52 o 
  -2   8   5        1.29        3.81      1.68 o 
  -1   8   5      189.26      180.86     10.17 o 
   0   8   5       63.25       62.75      8.50 o 
   1   8   5       68.03       64.95      9.41 o 
  -7   9   5       58.69       46.17      9.94 o 
  -6   9   5      159.81      174.87      9.64 o 
  -5   9   5       72.77       74.28      3.80 o 
  -4   9   5      284.53      316.81     15.58 o 
  -3   9   5       29.79       24.61      6.28 o 
  -2   9   5        7.69        9.91      4.43 o 
   0   9   5      251.45      271.35     12.04 o 
  -6  10   5       15.09       22.17      6.64 o 
  -5  10   5       48.68       42.73     20.74 o 
  -4  10   5       35.61       36.04     12.75 o 
  -3  10   5      253.18      243.51     12.01 o 
  -2  10   5       13.09        4.01      5.38 o 
   3 -11   6      205.81      207.12     19.53 o 
   4 -11   6        1.64       -2.46      3.04 o 
   5 -11   6       12.35        6.81      2.87 o 
   0 -10   6      243.55      241.45     16.46 o 
   1 -10   6        1.41        2.58      2.47 o 
   2 -10   6       34.99       28.69      7.50 o 
   3 -10   6       80.15       79.09      9.24 o 
   4 -10   6       16.77       17.74      7.46 o 
   5 -10   6        3.27        7.23      3.45 o 
   6 -10   6       72.80       77.82      9.83 o 
   7 -10   6       58.88       61.78     11.39 o 
  -1  -9   6      130.81      115.70      5.75 o 
   0  -9   6       37.88       33.20      6.28 o 
   1  -9   6        7.55        5.34      3.83 o 
   2  -9   6       84.16       74.41      7.72 o 
   3  -9   6       22.31       27.78      3.37 o 
   4  -9   6      138.84      129.58      5.17 o 
   5  -9   6        1.18        1.34      1.09 o 
   6  -9   6       68.26       67.81      6.21 o 
   7  -9   6       10.52        6.16      3.58 o 
   8  -9   6      116.74      152.78      7.70 o 
  -3  -8   6       40.83       47.74     16.52 o 
  -2  -8   6        4.69        2.05      2.72 o 
  -1  -8   6      224.10      211.50     11.33 o 
   0  -8   6        0.10        1.24      1.47 o 
   1  -8   6      527.41      545.14      8.67 o 
   2  -8   6      108.83       96.90      5.83 o 
   3  -8   6      461.33      487.53     12.83 o 
   4  -8   6      410.23      406.44     10.69 o 
   5  -8   6       14.56       14.62      2.97 o 
   6  -8   6        8.83       11.40      3.48 o 
   7  -8   6      104.77      100.03      5.07 o 
   8  -8   6       71.40       75.49      4.30 o 
  -4  -7   6       48.99       32.21      9.47 o 
  -3  -7   6       23.76       23.30      4.77 o 
  -2  -7   6      155.27      160.04     10.42 o 
  -1  -7   6        1.89        3.44      2.08 o 
   0  -7   6       17.80       11.80      3.82 o 
   1  -7   6       78.32       82.34      8.22 o 
   2  -7   6      201.92      183.08     10.78 o 
   3  -7   6      389.94      401.26      9.43 o 
   4  -7   6     1792.04     1815.47     22.67 o 
   5  -7   6      767.01      793.95     11.98 o 
   6  -7   6      270.83      245.71      9.59 o 
   7  -7   6      332.27      325.02      8.65 o 
   8  -7   6       38.41       31.50      8.87 o 
   9  -7   6        1.05        4.07      2.23 o 
  -5  -6   6       10.67        9.58      4.86 o 
  -4  -6   6       13.31        8.79      3.20 o 
  -3  -6   6      382.52      400.58     13.31 o 
  -2  -6   6       24.21       24.55      4.54 o 
  -1  -6   6        9.54       11.92      2.46 o 
   0  -6   6     1626.59     1631.57     51.91 o 
   1  -6   6       24.52       29.32      5.04 o 
   2  -6   6       50.91       52.10      7.02 o 
   3  -6   6      355.00      359.42      6.85 o 
   4  -6   6     1835.01     1847.36     20.61 o 
   5  -6   6      204.67      194.62      7.54 o 
   6  -6   6      294.63      263.46      6.68 o 
   7  -6   6        8.61        4.90      2.08 o 
   8  -6   6      287.59      272.49     12.06 o 
   9  -6   6        0.48        2.42      1.54 o 
  -6  -5   6        3.78        1.31      2.44 o 
  -5  -5   6       33.37       33.13      5.50 o 
  -4  -5   6       90.48       99.80      4.86 o 
  -3  -5   6     1111.55     1164.92     20.37 o 
  -2  -5   6       57.56       62.04      3.65 o 
  -1  -5   6      152.36      164.14      5.30 o 
   0  -5   6      582.97      606.38     22.67 o 
   1  -5   6     1182.02     1216.44     26.98 o 
   2  -5   6        3.91        7.96      1.03 o 
   3  -5   6     1574.27     1615.88     28.24 o 
   4  -5   6      622.06      626.59     16.23 o 
   5  -5   6       79.23       81.12      2.89 o 
   6  -5   6       59.86       62.15      3.52 o 
   7  -5   6      456.35      437.98      8.78 o 
   8  -5   6       88.76       98.01     17.51 o 
   9  -5   6        1.52        3.02      2.97 o 
  -6  -4   6      148.20      146.63      6.69 o 
  -5  -4   6       19.75       17.95      3.48 o 
  -4  -4   6      382.39      386.47     11.35 o 
  -3  -4   6       10.10        8.86      2.46 o 
  -2  -4   6      597.39      585.13     11.38 o 
  -1  -4   6       59.39       67.19      1.66 o 
   0  -4   6     6687.05     6648.93     27.38 o 
   1  -4   6      543.19      549.23      6.96 o 
   2  -4   6        0.16        1.12      0.67 o 
   3  -4   6        0.92        1.34      0.85 o 
   4  -4   6      793.15      800.90     10.34 o 
   5  -4   6       23.29       26.38      3.71 o 
   6  -4   6        2.64        2.63      1.84 o 
   7  -4   6      248.79      260.34      9.74 o 
   8  -4   6        7.86       11.85      3.64 o 
   9  -4   6       38.63       32.36      8.19 o 
  -7  -3   6      243.78      254.21      7.79 o 
  -6  -3   6       85.74      101.32      5.86 o 
  -5  -3   6       35.01       53.41      4.06 o 
  -4  -3   6        1.80        4.49      1.95 o 
  -3  -3   6       47.20       49.28      2.56 o 
  -2  -3   6      261.05      222.46      5.06 o 
  -1  -3   6      281.18      291.83      4.23 o 
   0  -3   6     2223.05     2210.07     19.42 o 
   1  -3   6        4.22        8.22      0.62 o 
   2  -3   6     1317.82     1370.44     16.90 o 
   3  -3   6      156.49      165.54      3.21 o 
   4  -3   6       36.45       34.28      2.47 o 
   5  -3   6        7.61       10.05      1.36 o 
   6  -3   6       42.01       41.39      1.87 o 
   7  -3   6        2.30        3.92      2.38 o 
   8  -3   6      232.15      248.83     10.69 o 
   9  -3   6       79.57       85.45     12.70 o 
  -7  -2   6      239.11      227.06     10.13 o 
  -6  -2   6       44.20       47.23      6.79 o 
  -5  -2   6      566.59      604.51     20.28 o 
  -4  -2   6       29.84       33.07      3.21 o 
  -3  -2   6       48.41       54.08      5.21 o 
  -2  -2   6      327.38      312.22      4.88 o 
  -1  -2   6      172.26      175.51      3.44 o 
   0  -2   6        2.61        4.15      1.20 o 
   1  -2   6     1218.00     1134.18      8.65 o 
   2  -2   6      854.42      862.76      7.00 o 
   3  -2   6      468.61      537.41      7.49 o 
   4  -2   6      166.22      146.61      4.29 o 
   5  -2   6      799.28      774.85     13.49 o 
   6  -2   6       58.07       58.52      9.96 o 
   7  -2   6       54.65       63.91     12.27 o 
   8  -2   6       41.32       45.42     10.71 o 
   9  -2   6        7.65        5.58      3.73 o 
  -8  -1   6        4.26        5.09      2.39 o 
  -7  -1   6        1.33        1.89      1.60 o 
  -6  -1   6      755.21      763.86     14.74 o 
  -5  -1   6      205.83      203.24      5.91 o 
  -4  -1   6       81.47       89.55      3.75 o 
  -3  -1   6      133.46      140.38      3.35 o 
  -2  -1   6        6.77        4.14      1.41 o 
  -1  -1   6       40.36       31.97      1.74 o 
   0  -1   6        3.32        7.68      0.94 o 
   1  -1   6      134.78      142.34      2.35 o 
   2  -1   6       83.25       78.56      2.02 o 
   3  -1   6      116.98      114.03      2.05 o 
   4  -1   6     1560.91     1609.06     21.61 o 
   5  -1   6     1962.54     1988.67     35.70 o 
   6  -1   6       18.34       13.30      3.95 o 
   7  -1   6      278.75      273.42      9.18 o 
   8  -1   6        6.62        5.42      2.31 o 
  -8   0   6        4.44        6.43      1.99 o 
  -7   0   6        9.39       17.47      2.51 o 
  -6   0   6      590.09      609.57      9.27 o 
  -5   0   6       14.94       18.16      2.47 o 
  -4   0   6      125.66      116.76      3.44 o 
  -3   0   6     2357.97     2467.45     25.66 o 
  -2   0   6     4354.86     4171.43     59.50 o 
  -1   0   6        1.95        6.93      1.64 o 
   0   0   6        2.68        1.22      0.71 o 
   1   0   6     1649.82     1549.01     11.36 o 
   2   0   6       14.35       22.88      1.83 o 
   3   0   6      154.92      136.26      4.15 o 
   4   0   6     2188.95     2174.59     30.20 o 
   5   0   6       28.91       36.49     12.62 o 
   6   0   6       28.68       25.89      5.95 o 
   7   0   6       11.05        9.50      2.76 o 
   8   0   6      453.03      475.21     12.30 o 
  -9   1   6      104.77       88.97      9.97 o 
  -8   1   6        0.88        3.70      2.42 o 
  -7   1   6        9.98       16.52      3.10 o 
  -6   1   6       51.60       54.66      5.42 o 
  -5   1   6       31.94       31.33      3.22 o 
  -4   1   6      262.29      282.65      5.62 o 
  -3   1   6      837.72      847.56     10.36 o 
  -2   1   6        3.26        1.00      0.66 o 
  -1   1   6     2622.75     2625.20     19.10 o 
   0   1   6      215.66      205.12      3.23 o 
   1   1   6     4401.50     4391.93     57.30 o 
   2   1   6     1663.29     1678.20     15.15 o 
   3   1   6        0.79        1.44      1.03 o 
   4   1   6        7.36       13.51      1.73 o 
   5   1   6      246.77      243.70     23.72 o 
   6   1   6      153.75      150.73      6.31 o 
   7   1   6       92.21       84.29     15.11 o 
  -9   2   6        0.94        1.01      1.56 o 
  -8   2   6      124.05      104.17      5.65 o 
  -7   2   6        0.84        5.48      1.73 o 
  -6   2   6      603.45      596.39     10.05 o 
  -5   2   6      298.92      291.84     10.72 o 
  -4   2   6      126.59      124.75      7.82 o 
  -3   2   6      178.30      154.85      3.53 o 
  -2   2   6      135.00      111.68      2.54 o 
  -1   2   6     6385.29     6592.35     50.14 o 
   0   2   6     1300.59     1427.83     11.49 o 
   1   2   6     1082.01     1043.42      8.85 o 
   2   2   6      662.70      698.89      8.05 o 
   3   2   6       39.01       33.68      2.83 o 
   4   2   6       14.00       23.08      7.21 o 
   5   2   6      179.02      164.82      6.19 o 
   6   2   6        6.98        5.14      1.62 o 
   7   2   6       51.62       40.26      7.26 o 
  -9   3   6      129.50      123.37      4.87 o 
  -8   3   6      396.29      373.84     15.08 o 
  -7   3   6      158.98      160.45      5.65 o 
  -6   3   6      459.33      440.46      9.18 o 
  -5   3   6      868.45      831.16     11.68 o 
  -4   3   6      386.23      368.34      6.58 o 
  -3   3   6       36.35       27.46      2.01 o 
  -2   3   6     3377.13     3419.89     34.26 o 
  -1   3   6      142.73      175.25      7.12 o 
   0   3   6      149.02      143.56      4.58 o 
   1   3   6      105.74       98.11      2.71 o 
   2   3   6     2049.35     2061.95     16.17 o 
   3   3   6      389.97      372.28      6.66 o 
   4   3   6        0.42        1.99      1.27 o 
   5   3   6        0.09        1.51      2.53 o 
   6   3   6       19.04       14.96      5.52 o 
  -9   4   6      420.19      436.63      8.76 o 
  -8   4   6        0.92        5.94      1.79 o 
  -7   4   6       65.52       82.04      5.24 o 
  -6   4   6        1.70        3.40      1.88 o 
  -5   4   6     4016.90     4206.27     47.99 o 
  -4   4   6      108.74      110.69      3.36 o 
  -3   4   6       43.86       45.85      1.62 o 
  -2   4   6        2.03        5.50      0.84 o 
  -1   4   6      203.64      179.38     10.12 o 
   0   4   6       59.45       75.56      4.76 o 
   1   4   6      664.70      697.76      7.18 o 
   2   4   6       23.29       23.23      2.61 o 
   3   4   6       15.46       24.07      3.41 o 
   4   4   6       20.39       16.21      3.40 o 
   5   4   6      166.26      180.75      8.82 o 
   6   4   6       61.70       53.44     10.80 o 
  -9   5   6       10.29       18.98      3.53 o 
  -8   5   6       19.47       26.89      4.23 o 
  -7   5   6       10.16       10.88      2.17 o 
  -6   5   6      899.61      882.08     22.53 o 
  -5   5   6      277.09      266.18     12.30 o 
  -4   5   6       65.93       69.77      3.50 o 
  -3   5   6       49.86       60.72      1.56 o 
  -2   5   6      436.99      427.01      7.01 o 
  -1   5   6       16.24       14.95      3.56 o 
   0   5   6      132.04      121.71      7.76 o 
   1   5   6      102.82      109.69     12.90 o 
   2   5   6      139.83      147.71     11.59 o 
   3   5   6      154.08      139.22      9.91 o 
   4   5   6       45.06       56.64     16.98 o 
   5   5   6      121.96      110.65     16.04 o 
  -9   6   6      123.31      143.39      5.98 o 
  -8   6   6      175.17      159.56      8.40 o 
  -7   6   6        2.99        2.31      1.22 o 
  -6   6   6       37.04       42.74      3.80 o 
  -5   6   6      237.26      251.27      7.01 o 
  -4   6   6       64.05       68.98      2.73 o 
  -3   6   6       33.46       35.26      1.94 o 
  -2   6   6      735.66      767.33     15.90 o 
  -1   6   6      190.02      187.52      6.89 o 
   0   6   6      186.29      195.33      8.90 o 
   1   6   6        0.36        4.00      3.41 o 
   2   6   6       41.40       39.21      8.86 o 
   3   6   6       20.94       16.26      6.29 o 
   4   6   6       25.73       20.48      6.07 o 
  -9   7   6       60.31       63.36     10.37 o 
  -8   7   6       48.82       50.71      7.88 o 
  -7   7   6        6.62        1.78      1.87 o 
  -6   7   6       11.68        6.92      2.04 o 
  -5   7   6       45.41       61.09      9.57 o 
  -4   7   6       10.22       12.30      3.52 o 
  -3   7   6      197.91      184.79     12.90 o 
  -2   7   6        2.03        2.02      2.00 o 
  -1   7   6      728.55      708.97     11.17 o 
   0   7   6      327.96      303.07     13.75 o 
   1   7   6       73.01       78.62      5.02 o 
   2   7   6      244.99      261.92      9.07 o 
   3   7   6       92.99       84.12      9.85 o 
  -8   8   6      213.36      224.53     10.62 o 
  -7   8   6       70.72       78.34      6.55 o 
  -6   8   6       18.03       22.87      6.45 o 
  -5   8   6      126.87      126.08      4.84 o 
  -4   8   6      430.81      436.08     12.08 o 
  -3   8   6        3.27        3.08      1.97 o 
  -2   8   6        3.83        5.87      2.77 o 
  -1   8   6      635.78      681.94     19.09 o 
   0   8   6        1.88        1.69      1.85 o 
   1   8   6       25.67       19.95     11.27 o 
  -7   9   6        4.28        2.91      1.92 o 
  -6   9   6        0.33        1.98      1.31 o 
  -5   9   6        8.11        8.73      2.59 o 
  -4   9   6      269.59      274.13      7.31 o 
  -3   9   6        8.10        9.96      4.91 o 
  -2   9   6      175.99      161.79     20.18 o 
  -1   9   6        0.05        2.57      2.85 o 
   0   9   6       82.69       62.46      9.98 o 
  -5  10   6      269.92      292.92     14.45 o 
  -4  10   6       47.69       38.52     15.23 o 
  -3  10   6        8.03        4.70      4.27 o 
   4 -11   7        8.94        3.83      4.55 o 
   1 -10   7        4.25        1.70      3.08 o 
   2 -10   7      147.15      154.37      8.58 o 
   3 -10   7       67.31       64.37      9.33 o 
   4 -10   7        4.13        3.96      1.54 o 
   5 -10   7       34.23       20.84      5.43 o 
   6 -10   7       25.18       17.77      3.61 o 
   7 -10   7       72.31       81.38      6.96 o 
  -1  -9   7      123.13      124.43     10.80 o 
   0  -9   7       60.43       60.99      8.86 o 
   1  -9   7      120.58      129.66     14.58 o 
   2  -9   7      162.17      177.09      7.64 o 
   3  -9   7       89.01       90.69      7.29 o 
   4  -9   7        0.73        7.83      3.36 o 
   5  -9   7       68.64       76.28      5.80 o 
   6  -9   7      321.76      359.67     14.12 o 
   7  -9   7        1.86        3.19      2.84 o 
   8  -9   7        7.68        4.96      2.11 o 
  -3  -8   7        0.98        1.08      1.31 o 
  -2  -8   7      103.20       92.01     11.55 o 
  -1  -8   7      181.14      181.25      9.93 o 
   0  -8   7       19.69       17.81      4.72 o 
   1  -8   7        2.34        3.23      2.23 o 
   2  -8   7       62.66       54.85      9.32 o 
   3  -8   7      628.71      637.51     14.32 o 
   4  -8   7       11.16       14.11      4.01 o 
   5  -8   7      222.91      222.47      9.41 o 
   6  -8   7       88.94      105.94      4.57 o 
   7  -8   7       75.87       93.81      3.49 o 
   8  -8   7       42.91       49.49     13.06 o 
  -4  -7   7       26.53       20.98      4.92 o 
  -3  -7   7        3.76        3.29      1.85 o 
  -2  -7   7      173.56      187.71      7.38 o 
  -1  -7   7       77.03       77.44      8.44 o 
   0  -7   7      208.47      198.96     17.82 o 
   1  -7   7      454.44      408.68     12.35 o 
   2  -7   7      343.46      350.18     14.26 o 
   3  -7   7      330.33      351.79     13.01 o 
   4  -7   7       15.45       17.24      3.57 o 
   5  -7   7      119.44      127.65      6.81 o 
   6  -7   7      375.08      362.79      6.29 o 
   7  -7   7      325.61      355.13      8.17 o 
   8  -7   7       10.24        7.63      2.56 o 
   9  -7   7       96.59      114.74     10.74 o 
  -5  -6   7      155.51      236.54     10.97 o 
  -4  -6   7      145.61      168.11     10.64 o 
  -3  -6   7        0.03        3.27      1.63 o 
  -2  -6   7       16.87       20.00      4.18 o 
  -1  -6   7      664.68      680.05     14.88 o 
   0  -6   7      384.49      408.72     13.96 o 
   1  -6   7      138.64      147.33      6.62 o 
   2  -6   7      701.56      732.37     13.25 o 
   3  -6   7       61.61       63.87      2.64 o 
   4  -6   7      880.74      898.89     15.12 o 
   5  -6   7      272.25      269.13     13.03 o 
   6  -6   7      677.90      668.53     14.01 o 
   7  -6   7       37.26       43.79      4.42 o 
   8  -6   7        1.49        4.16      1.98 o 
   9  -6   7        1.09        4.57      2.12 o 
  -5  -5   7        1.74        1.45      1.72 o 
  -4  -5   7       43.60       36.07      5.60 o 
  -3  -5   7     1345.49     1403.25     23.41 o 
  -2  -5   7      117.65      119.98      4.53 o 
  -1  -5   7     1080.57     1081.76     10.62 o 
   0  -5   7      123.62      121.05      2.41 o 
   1  -5   7        0.58        0.82      1.65 o 
   2  -5   7       16.96       21.94      2.00 o 
   3  -5   7     2085.99     2188.97     19.11 o 
   4  -5   7        6.33        4.78      1.82 o 
   5  -5   7      101.04      105.56      9.14 o 
   6  -5   7       48.48       63.77      5.32 o 
   7  -5   7      310.87      318.33     11.02 o 
   8  -5   7        3.29        3.61      3.04 o 
   9  -5   7       27.14       20.84      6.66 o 
  -6  -4   7        3.40        4.75      1.62 o 
  -5  -4   7        9.89        7.45      3.13 o 
  -4  -4   7      687.20      679.71     12.91 o 
  -3  -4   7      132.78      128.49      5.40 o 
  -2  -4   7       10.97       14.55      1.62 o 
  -1  -4   7        0.92        1.23      0.79 o 
   0  -4   7     2891.07     2960.84     36.81 o 
   1  -4   7       91.09       92.90      2.56 o 
   2  -4   7       35.17       31.08      2.21 o 
   3  -4   7      162.73      151.93      3.52 o 
   4  -4   7       14.21       10.30      2.97 o 
   5  -4   7      163.89      153.66      7.31 o 
   6  -4   7      713.46      691.66     16.77 o 
   7  -4   7      300.49      330.14     33.94 o 
   8  -4   7       33.76       25.62      8.68 o 
   9  -4   7       11.70       10.22      4.33 o 
  -7  -3   7      192.55      203.31      5.63 o 
  -6  -3   7       60.66       62.81      6.41 o 
  -5  -3   7       53.85       53.81      3.10 o 
  -4  -3   7      732.81      758.17     11.95 o 
  -3  -3   7       10.27       12.09      2.40 o 
  -2  -3   7       95.76       90.86      3.05 o 
  -1  -3   7     1072.12     1091.93     11.92 o 
   0  -3   7       23.78       38.80      2.27 o 
   1  -3   7      518.56      562.40      8.54 o 
   2  -3   7     1411.81     1472.93     13.61 o 
   3  -3   7      170.54      169.07      3.27 o 
   4  -3   7      105.68      111.06      5.50 o 
   5  -3   7        4.81        2.23      1.60 o 
   6  -3   7      322.78      319.71     10.92 o 
   7  -3   7       22.10       18.56      3.52 o 
   8  -3   7       82.87      109.37      9.73 o 
   9  -3   7        0.91        2.87      1.89 o 
  -7  -2   7      213.70      242.66      8.34 o 
  -6  -2   7       19.07       22.68      2.69 o 
  -5  -2   7       59.70       60.70      8.65 o 
  -4  -2   7      404.19      393.58      6.94 o 
  -3  -2   7       10.85       12.79      2.07 o 
  -2  -2   7      136.92      144.01      3.62 o 
  -1  -2   7     1604.84     1495.05     13.76 o 
   0  -2   7        1.48        8.62      1.29 o 
   1  -2   7       14.21       21.16      1.73 o 
   2  -2   7     1854.26     2002.72     18.16 o 
   3  -2   7     2573.13     2666.49     30.62 o 
   4  -2   7     1102.06     1088.59     10.00 o 
   5  -2   7        5.05        7.33      2.97 o 
   6  -2   7      194.66      184.05      6.99 o 
   7  -2   7      156.95      147.94      6.46 o 
   8  -2   7      292.34      296.66      9.16 o 
  -8  -1   7       22.25       22.47      6.86 o 
  -7  -1   7        6.93        7.92      1.64 o 
  -6  -1   7      220.43      227.06      6.68 o 
  -5  -1   7        1.14        0.69      2.38 o 
  -4  -1   7      146.02      168.50      6.70 o 
  -3  -1   7      800.19      811.48      9.43 o 
  -2  -1   7      191.28      177.01      5.68 o 
  -1  -1   7        1.50        0.88      0.86 o 
   0  -1   7      155.60      108.38      2.03 o 
   1  -1   7     3619.57     3755.74     30.11 o 
   2  -1   7      442.30      378.67      5.75 o 
   3  -1   7       86.46       88.90      2.09 o 
   4  -1   7      178.13      164.00      6.61 o 
   5  -1   7      886.17      873.30     19.16 o 
   6  -1   7      316.38      320.58     10.69 o 
   7  -1   7      449.31      484.63     10.99 o 
   8  -1   7       43.14       36.68      9.16 o 
  -8   0   7       67.52       70.58      7.23 o 
  -7   0   7       91.10       97.71      4.22 o 
  -6   0   7      235.63      236.67      7.48 o 
  -5   0   7      206.99      207.56      5.24 o 
  -4   0   7      160.17      156.48      7.56 o 
  -3   0   7      594.68      668.77      9.60 o 
  -2   0   7      887.83      781.00     11.57 o 
  -1   0   7      113.14      115.86      2.52 o 
   0   0   7     4744.46     4769.28     53.57 o 
   1   0   7       38.37       48.18      1.48 o 
   2   0   7        7.05       10.44      1.52 o 
   3   0   7      316.08      314.82      7.00 o 
   4   0   7     2090.75     2072.14     27.18 o 
   5   0   7       26.86       36.20      6.93 o 
   6   0   7      128.54      115.16     10.15 o 
   7   0   7        3.94        3.05      3.02 o 
   8   0   7       52.22       52.88     10.86 o 
  -9   1   7        2.86        4.14      2.42 o 
  -8   1   7       17.64       12.10      3.26 o 
  -7   1   7      505.29      552.01     24.88 o 
  -6   1   7       47.22       56.83      5.75 o 
  -5   1   7        0.40        2.13      1.28 o 
  -4   1   7        4.12        6.23      1.95 o 
  -2   1   7     6728.43     7265.46     60.86 o 
  -1   1   7        4.53        7.88      1.29 o 
   0   1   7       38.92       41.18      1.36 o 
   1   1   7     2046.35     2103.75     16.72 o 
   2   1   7        3.20       10.52      1.53 o 
   3   1   7      136.04      134.52      2.85 o 
   4   1   7      561.02      552.40     22.58 o 
   5   1   7        5.30       10.38      2.49 o 
   6   1   7        6.10        8.94      4.13 o 
   7   1   7      202.22      209.30     19.82 o 
  -9   2   7        5.88        4.12      1.59 o 
  -8   2   7       10.29       17.94      2.84 o 
  -7   2   7       33.27       29.16      5.13 o 
  -6   2   7      453.78      407.47      7.24 o 
  -5   2   7       61.67       73.42      6.08 o 
  -4   2   7     1511.17     1509.93     23.54 o 
  -3   2   7      785.83      781.13      8.19 o 
  -2   2   7      421.60      409.64      8.02 o 
  -1   2   7      816.26      920.52      8.83 o 
   0   2   7     1429.70     1466.15     13.30 o 
   1   2   7      365.79      369.35      6.70 o 
   2   2   7      386.49      402.50      3.98 o 
   3   2   7      177.71      181.73      3.82 o 
   4   2   7      284.36      289.18     15.69 o 
   5   2   7       88.87       93.67      5.26 o 
   6   2   7       57.70       48.26     10.17 o 
   7   2   7      111.21      109.92     23.60 o 
  -9   3   7       28.18       21.94      6.94 o 
  -8   3   7      124.16      125.79      8.80 o 
  -7   3   7      474.76      492.38     10.27 o 
  -6   3   7      581.92      551.08     10.66 o 
  -5   3   7        3.08        2.52      1.38 o 
  -4   3   7      125.42      122.25      4.89 o 
  -3   3   7      160.53      154.75      3.39 o 
  -2   3   7      812.39      757.73      9.61 o 
  -1   3   7      319.75      368.55      8.01 o 
   0   3   7     1917.59     1941.50     24.84 o 
   1   3   7      223.79      226.79      3.04 o 
   2   3   7      279.39      281.77      4.99 o 
   3   3   7       18.22       12.65      4.91 o 
   4   3   7       39.35       45.47      4.35 o 
   5   3   7       10.67        6.46      2.27 o 
   6   3   7       18.21       12.83      3.18 o 
  -9   4   7       79.52       67.91      7.65 o 
  -8   4   7       54.91       61.43      4.87 o 
  -7   4   7      397.56      407.89     11.29 o 
  -6   4   7       35.78       27.34      4.39 o 
  -5   4   7      310.73      322.17      8.04 o 
  -4   4   7       78.39       84.77      3.38 o 
  -3   4   7      642.60      653.60      7.69 o 
  -2   4   7        0.80        0.75      0.71 o 
  -1   4   7      352.44      362.75      7.65 o 
   0   4   7      181.05      182.09      5.91 o 
   1   4   7      379.04      371.43     10.41 o 
   2   4   7      212.28      207.61      7.84 o 
   3   4   7      250.28      261.10      5.78 o 
   4   4   7       72.92       80.12     17.53 o 
   5   4   7       52.95       60.66      8.59 o 
  -9   5   7       67.34       58.01      8.63 o 
  -8   5   7       16.10       18.79      4.70 o 
  -7   5   7       14.64       10.48      3.37 o 
  -6   5   7      559.55      577.40     20.18 o 
  -5   5   7      162.76      155.37      5.09 o 
  -4   5   7      434.10      398.93      7.80 o 
  -3   5   7      163.01      162.88      8.61 o 
  -2   5   7      899.67      868.41     25.00 o 
  -1   5   7       54.82       58.91      5.52 o 
   0   5   7      118.95      103.90      4.80 o 
   1   5   7      481.00      491.59     10.04 o 
   2   5   7        1.19        4.52      1.56 o 
   3   5   7        4.16        6.54      5.37 o 
   4   5   7       59.14       54.76     10.96 o 
  -9   6   7      243.83      258.52      9.14 o 
  -8   6   7       30.99       28.03      4.59 o 
  -7   6   7        3.59        5.19      1.71 o 
  -6   6   7      758.50      774.44     13.45 o 
  -5   6   7      134.83      129.96      4.45 o 
  -4   6   7        4.19        5.90      1.29 o 
  -3   6   7      338.44      325.12     12.03 o 
  -2   6   7      644.29      631.52     14.06 o 
  -1   6   7       13.46       20.54      4.38 o 
   0   6   7      168.83      167.04      5.62 o 
   1   6   7       55.75       53.20      5.33 o 
   2   6   7      150.02      156.11     11.31 o 
   3   6   7       58.66       42.88     13.03 o 
  -8   7   7        0.77        1.46      0.81 o 
  -7   7   7        8.33        9.97      2.93 o 
  -6   7   7        7.82        8.46      4.08 o 
  -5   7   7      163.19      164.41      9.98 o 
  -4   7   7       50.55       49.14      9.52 o 
  -3   7   7      473.42      513.00     12.40 o 
  -2   7   7       29.04       22.90      5.07 o 
  -1   7   7       31.88       36.76      7.28 o 
   0   7   7       29.94       28.69      9.42 o 
   1   7   7      260.68      249.92     17.12 o 
   2   7   7       81.33       68.81     11.47 o 
  -8   8   7       31.46       22.09      6.25 o 
  -7   8   7        0.63        2.85      1.75 o 
  -6   8   7       67.35       59.40      7.90 o 
  -5   8   7       48.69       49.68     10.44 o 
  -4   8   7        3.91       11.35      2.57 o 
  -3   8   7      156.38      141.77      7.89 o 
  -2   8   7       38.64       42.86      9.29 o 
  -1   8   7      211.61      218.73      9.31 o 
   0   8   7       79.25       72.76      3.75 o 
  -7   9   7      188.09      204.03      9.33 o 
  -6   9   7      130.73      110.64     13.93 o 
  -5   9   7        4.11        4.17      4.50 o 
  -4   9   7       30.29       33.78      5.35 o 
  -3   9   7       39.49       38.56      8.12 o 
  -2   9   7      261.36      298.54     13.50 o 
  -1   9   7        1.94        1.23      2.17 o 
   1 -10   8        1.90        3.48      1.91 o 
   2 -10   8       86.36      103.38      9.75 o 
   3 -10   8       11.27        7.65      3.83 o 
   4 -10   8      133.21      134.76      5.08 o 
   5 -10   8       59.11       46.34      9.62 o 
   6 -10   8        3.69        2.07      1.85 o 
  -1  -9   8       32.53       34.41      7.91 o 
   0  -9   8       22.40       30.47      9.34 o 
   1  -9   8      124.21      111.55      7.29 o 
   2  -9   8      305.74      349.53     14.22 o 
   3  -9   8       10.97       24.93     10.34 o 
   4  -9   8       53.07       42.28      8.36 o 
   5  -9   8       64.27       68.19      6.45 o 
   6  -9   8      248.63      239.81      8.84 o 
   7  -9   8        1.26        1.73      2.27 o 
  -2  -8   8       10.83        8.73      3.26 o 
  -1  -8   8       85.96       88.59      5.80 o 
   0  -8   8       97.75       87.70      8.60 o 
   1  -8   8      519.10      517.02     19.30 o 
   2  -8   8      197.11      150.48      6.37 o 
   3  -8   8       63.33       73.42      6.82 o 
   4  -8   8      139.40      116.84      5.53 o 
   5  -8   8      454.13      453.79     14.96 o 
   6  -8   8        3.36        2.77      2.12 o 
   7  -8   8        0.14        2.00      3.96 o 
   8  -8   8       61.34       51.81     11.89 o 
  -4  -7   8        2.26        3.45      2.28 o 
  -3  -7   8       36.17       33.67      9.51 o 
  -2  -7   8      563.37      577.72     13.50 o 
  -1  -7   8       10.29       11.51      2.66 o 
   0  -7   8        9.37       11.30      3.32 o 
   1  -7   8       16.77       12.58      5.01 o 
   2  -7   8     1519.64     1539.82     24.52 o 
   3  -7   8      473.83      473.58      9.97 o 
   4  -7   8      229.73      222.22      8.75 o 
   5  -7   8      385.47      384.36      9.46 o 
   6  -7   8        3.48        2.33      1.46 o 
   7  -7   8       20.57       10.56      3.25 o 
   8  -7   8      119.15       97.91     10.62 o 
  -5  -6   8      182.01      193.35     28.00 o 
  -4  -6   8      103.75      109.83      7.75 o 
  -3  -6   8       82.40       89.32     11.23 o 
  -2  -6   8      185.14      189.98      6.53 o 
  -1  -6   8        0.36        5.27      2.60 o 
   0  -6   8      136.67      121.23     11.77 o 
   1  -6   8      478.84      462.83     17.44 o 
   2  -6   8      377.24      408.61     11.87 o 
   3  -6   8       53.15       50.13      5.89 o 
   4  -6   8       28.75       39.97      4.45 o 
   5  -6   8      171.64      142.84     11.76 o 
   6  -6   8      326.16      346.35      8.46 o 
   7  -6   8       59.90       58.99      4.16 o 
   8  -6   8       29.35       20.28      4.88 o 
   9  -6   8        5.57        2.95      2.48 o 
  -5  -5   8      170.47      169.25      9.53 o 
  -4  -5   8        3.27        6.15      2.00 o 
  -3  -5   8       47.58       44.66      5.06 o 
  -2  -5   8       67.81       77.76      6.83 o 
  -1  -5   8      832.88      850.22     12.41 o 
   0  -5   8      294.61      293.27      5.18 o 
   1  -5   8      342.85      309.50      5.56 o 
   2  -5   8       31.81       34.07      2.24 o 
   3  -5   8      114.54      123.95      3.79 o 
   4  -5   8      391.85      382.21      9.08 o 
   5  -5   8      692.00      713.39     12.42 o 
   6  -5   8       63.22       67.31      6.77 o 
   7  -5   8        6.26        5.13      2.67 o 
   8  -5   8       77.63       93.62     11.63 o 
   9  -5   8      173.84      170.60     10.42 o 
  -6  -4   8       55.99       41.46      7.59 o 
  -5  -4   8        0.01        3.55      1.26 o 
  -4  -4   8      186.47      200.89     10.45 o 
  -3  -4   8        8.78        7.42      1.46 o 
  -2  -4   8      648.24      681.70     11.34 o 
  -1  -4   8      291.13      257.90      5.43 o 
   0  -4   8        9.56        6.03      0.99 o 
   1  -4   8      587.48      576.72      6.66 o 
   2  -4   8      766.79      811.88      7.81 o 
   3  -4   8      632.33      627.65      8.34 o 
   4  -4   8       97.94       94.74      4.15 o 
   5  -4   8      246.87      268.99      9.35 o 
   6  -4   8      119.03      115.18      5.39 o 
   7  -4   8      113.29      145.15     18.37 o 
   8  -4   8       46.54       37.64     10.03 o 
   9  -4   8      190.17      200.95      9.81 o 
  -7  -3   8       72.49       60.02      6.35 o 
  -6  -3   8       71.92       67.14      6.49 o 
  -5  -3   8      269.07      256.57     13.72 o 
  -4  -3   8      607.44      628.32     10.38 o 
  -3  -3   8      238.52      230.79      9.14 o 
  -2  -3   8      984.31      974.02     13.91 o 
  -1  -3   8      259.07      245.41      5.24 o 
   0  -3   8      864.58      892.03      9.09 o 
   1  -3   8      771.68      804.72      8.06 o 
   2  -3   8      110.35      107.96      4.65 o 
   3  -3   8       36.32       41.67      1.76 o 
   4  -3   8      172.13      175.19      5.50 o 
   5  -3   8       47.64       53.65      3.34 o 
   6  -3   8      762.45      785.75     21.82 o 
   7  -3   8       51.67       47.67      6.61 o 
   8  -3   8      139.11      118.44      7.91 o 
  -7  -2   8       37.45       36.87      6.72 o 
  -6  -2   8        9.78        5.63      2.32 o 
  -5  -2   8      293.55      301.63      6.40 o 
  -4  -2   8       24.13       23.32      3.91 o 
  -3  -2   8       74.29       82.93      5.79 o 
  -2  -2   8      287.10      308.12      5.68 o 
  -1  -2   8     2830.35     2846.24     29.24 o 
   0  -2   8      145.06      134.00      2.77 o 
   1  -2   8      266.48      226.14      3.86 o 
   2  -2   8      113.58       91.64      2.21 o 
   3  -2   8      282.91      261.64      3.87 o 
   4  -2   8      849.87      854.15     13.04 o 
   5  -2   8      845.54      839.87     21.06 o 
   6  -2   8       61.22       66.46      6.48 o 
   7  -2   8       73.12       75.01      4.78 o 
   8  -2   8       13.50       12.05      3.61 o 
  -8  -1   8      496.39      543.02     11.97 o 
  -7  -1   8        0.59        2.95      1.11 o 
  -6  -1   8        6.65        6.37      1.93 o 
  -5  -1   8        5.35        5.42      1.50 o 
  -4  -1   8      709.57      716.18     12.54 o 
  -3  -1   8       40.66       40.37      5.81 o 
  -2  -1   8      143.87      172.22      4.79 o 
  -1  -1   8      576.51      615.19      7.10 o 
   0  -1   8       14.29       25.79      3.37 o 
   1  -1   8     1922.60     1985.91     23.09 o 
   2  -1   8     1553.40     1561.80     14.51 o 
   3  -1   8     1442.63     1521.61     12.81 o 
   4  -1   8      358.57      329.41     10.46 o 
   5  -1   8       42.67       39.61      5.71 o 
   6  -1   8      105.28      104.53      6.17 o 
   7  -1   8       89.89       89.63     11.76 o 
   8  -1   8       51.48       43.99      9.22 o 
  -7   0   8      264.92      271.15      7.40 o 
  -6   0   8       67.68       69.10      4.03 o 
  -5   0   8      351.08      330.51     11.86 o 
  -4   0   8      415.16      422.36      7.42 o 
  -3   0   8     2179.38     2123.69     22.45 o 
  -2   0   8       33.16       31.11      4.74 o 
  -1   0   8      563.77      549.55      9.26 o 
   0   0   8     1549.59     1499.63     14.14 o 
   1   0   8     1034.73     1014.68      8.89 o 
   2   0   8      993.73      978.26     12.41 o 
   3   0   8        0.04        0.47      0.35 o 
   4   0   8      832.08      835.12     16.99 o 
   5   0   8        0.94        3.92      1.82 o 
   6   0   8      377.37      389.75     12.76 o 
   7   0   8       22.94       19.73      5.18 o 
  -8   1   8       10.33       16.93      3.42 o 
  -7   1   8      259.43      251.56      6.81 o 
  -6   1   8       29.98       36.14      5.49 o 
  -5   1   8      709.15      714.66     12.02 o 
  -4   1   8      302.88      285.90      7.20 o 
  -3   1   8     4546.66     4508.10     75.11 o 
  -2   1   8      106.90       94.71      3.19 o 
  -1   1   8     2408.13     2329.37     22.40 o 
   0   1   8     2657.38     2948.30     25.81 o 
   1   1   8       26.85       28.07      1.98 o 
   2   1   8       49.04       58.16      2.09 o 
   3   1   8      995.89     1010.94      9.65 o 
   4   1   8      218.30      200.74      8.94 o 
   5   1   8       16.27       18.80      3.22 o 
   6   1   8      185.85      194.41      8.01 o 
   7   1   8       97.61       95.45      4.79 o 
  -9   2   8       32.34       29.70      6.40 o 
  -8   2   8      237.78      237.54      7.70 o 
  -7   2   8       25.53       24.03      5.14 o 
  -6   2   8       15.21       11.12      2.24 o 
  -5   2   8       36.98       35.35      5.41 o 
  -4   2   8     1108.72     1080.76     13.68 o 
  -3   2   8      323.62      299.62      5.59 o 
  -2   2   8      373.47      412.40      5.31 o 
  -1   2   8     1510.25     1503.88     12.68 o 
   0   2   8     3576.86     3728.44     45.46 o 
   1   2   8       40.01       51.32      2.76 o 
   2   2   8        3.63        5.19      0.97 o 
   3   2   8      142.85      146.63      3.82 o 
   4   2   8      117.85      113.76      5.49 o 
   5   2   8        0.75        2.66      1.65 o 
   6   2   8       53.45       43.14     10.09 o 
  -9   3   8       20.21       18.24      4.27 o 
  -8   3   8       48.82       33.71      5.77 o 
  -7   3   8      466.90      441.70     12.29 o 
  -6   3   8        4.39        6.56      2.22 o 
  -5   3   8       40.20       42.11      6.49 o 
  -4   3   8     1906.20     1979.16     21.53 o 
  -3   3   8      221.44      197.86      3.29 o 
  -2   3   8       37.13       43.77      2.16 o 
  -1   3   8       79.96       77.92      1.10 o 
   0   3   8     1129.12     1046.01     12.69 o 
   1   3   8        7.77        6.05      1.31 o 
   2   3   8      175.36      177.31     10.60 o 
   3   3   8        5.66        2.49      0.89 o 
   4   3   8        7.83       14.86      4.98 o 
   5   3   8       14.63       12.42      5.14 o 
   6   3   8      125.81      106.46     16.11 o 
  -9   4   8        0.56        2.42      1.28 o 
  -8   4   8      128.06      130.15      5.19 o 
  -7   4   8      391.46      387.67     10.27 o 
  -6   4   8        2.45        4.76      1.70 o 
  -5   4   8      197.81      193.57      6.91 o 
  -4   4   8       78.07       66.38      4.64 o 
  -3   4   8       26.86       31.65      2.11 o 
  -2   4   8       21.39       17.18      2.78 o 
  -1   4   8      852.67      871.53     15.01 o 
   0   4   8      281.71      277.18     10.42 o 
   1   4   8      223.04      205.64      6.71 o 
   2   4   8      142.94      143.31      7.26 o 
   3   4   8      259.19      277.72     14.21 o 
   4   4   8       59.69       63.73     12.95 o 
   5   4   8       19.08       16.68      7.92 o 
  -9   5   8        1.80        1.22      1.63 o 
  -8   5   8      130.84      122.47      6.16 o 
  -7   5   8       88.20      101.69      4.02 o 
  -6   5   8      424.57      410.98      6.44 o 
  -5   5   8        8.17        6.75      1.95 o 
  -4   5   8      106.86      110.45      6.51 o 
  -3   5   8       80.77       82.52      2.23 o 
  -2   5   8       35.28       31.13      6.79 o 
  -1   5   8       51.35       51.13      5.83 o 
   0   5   8      468.79      452.94      9.86 o 
   1   5   8      554.48      580.19     13.10 o 
   2   5   8       26.68       28.06      6.96 o 
   3   5   8      200.82      228.82     13.61 o 
   4   5   8        7.72        4.68      3.37 o 
  -8   6   8        6.63        5.29      1.75 o 
  -7   6   8       32.50       26.17      5.85 o 
  -6   6   8      119.60      115.10      4.49 o 
  -5   6   8      166.84      163.49      4.63 o 
  -4   6   8      551.81      592.21     15.24 o 
  -3   6   8      134.40      146.96      7.47 o 
  -2   6   8      116.95      123.65      5.58 o 
  -1   6   8      106.89      116.92      9.39 o 
   0   6   8      296.85      323.08      9.73 o 
   1   6   8        3.65        4.36      2.54 o 
   2   6   8       35.07       32.79     10.68 o 
   3   6   8        2.16        5.79      2.64 o 
  -8   7   8        5.53        3.68      2.62 o 
  -7   7   8      113.28       96.75     12.34 o 
  -6   7   8        4.36       13.04     20.70 o 
  -5   7   8       10.33       20.21      3.65 o 
  -4   7   8       11.75       16.62      7.26 o 
  -3   7   8      882.06      867.02     26.24 o 
  -2   7   8       64.14       65.85      4.28 o 
  -1   7   8      231.24      240.72      7.14 o 
   0   7   8      205.14      196.09      9.27 o 
   1   7   8      178.08      204.48     10.27 o 
   2   7   8        0.24        1.78      2.72 o 
  -7   8   8       15.74        8.63      5.32 o 
  -6   8   8       70.49       59.71      7.04 o 
  -5   8   8        0.33        4.82      2.83 o 
  -4   8   8      375.56      379.94     17.23 o 
  -3   8   8      392.03      408.43     31.44 o 
  -2   8   8       10.92       12.60      5.91 o 
  -1   8   8       10.63        9.52      4.48 o 
   0   8   8       73.46       53.81      4.62 o 
  -6   9   8      136.84      133.72     11.29 o 
  -5   9   8        2.55        5.14      2.09 o 
  -4   9   8       40.22       30.58      8.42 o 
  -3   9   8       10.14       10.29      2.79 o 
  -2   9   8       56.95       84.65      6.93 o 
  -1   9   8       27.85       34.93      5.51 o 
   1 -10   9        6.69        6.37      2.86 o 
   2 -10   9        7.70        6.19      3.32 o 
   3 -10   9        0.02        1.62      1.15 o 
   4 -10   9      110.12      126.25      8.43 o 
   5 -10   9       30.62       23.16      6.77 o 
   6 -10   9      135.45      121.46     14.87 o 
  -1  -9   9       99.66      103.97      9.22 o 
   0  -9   9       93.17       98.10      5.35 o 
   1  -9   9       69.77       62.70     16.16 o 
   2  -9   9       17.05       10.35      3.04 o 
   3  -9   9      168.86      148.22     13.09 o 
   4  -9   9      178.81      179.35     10.03 o 
   5  -9   9        7.49        5.71      2.97 o 
   6  -9   9        2.45        6.77      3.62 o 
   7  -9   9        6.98        5.34      4.98 o 
  -2  -8   9        0.11        3.79      1.59 o 
  -1  -8   9       22.08       13.29      4.96 o 
   0  -8   9      168.94      154.41     14.99 o 
   1  -8   9      580.70      587.02     13.19 o 
   2  -8   9      317.94      310.64     11.25 o 
   3  -8   9      100.78      124.93      7.83 o 
   4  -8   9       29.45       19.03      4.36 o 
   5  -8   9      117.41      116.54     17.39 o 
   6  -8   9       60.60       63.78      5.38 o 
   7  -8   9      108.55       86.34      7.48 o 
   8  -8   9        3.25        3.89      4.19 o 
  -3  -7   9       36.54       37.16      8.42 o 
  -2  -7   9      150.04      144.46      6.87 o 
  -1  -7   9        1.64        3.73      1.40 o 
   0  -7   9      179.86      192.62      8.03 o 
   1  -7   9       50.29       57.51      9.19 o 
   2  -7   9        6.04        5.19      3.06 o 
   3  -7   9       65.59       68.27      5.87 o 
   4  -7   9     1945.27     2017.39     30.77 o 
   6  -7   9      122.04      123.09      8.06 o 
   7  -7   9       23.07       26.56      4.86 o 
   8  -7   9       13.28       12.21      5.61 o 
  -4  -6   9        4.83        3.39      2.11 o 
  -3  -6   9      248.06      265.06      8.67 o 
  -2  -6   9      546.96      555.42     21.03 o 
  -1  -6   9        0.25        0.85      3.82 o 
   0  -6   9       74.36       82.53     10.92 o 
   1  -6   9       47.68       61.16     11.19 o 
   2  -6   9      283.38      283.46      4.36 o 
   3  -6   9        3.65        5.14      1.50 o 
   4  -6   9      445.23      453.76      8.15 o 
   5  -6   9       27.05       28.64      4.78 o 
   6  -6   9       18.68       14.23      2.54 o 
   7  -6   9       10.76        7.38      2.73 o 
   8  -6   9      233.65      227.30     11.70 o 
  -5  -5   9       60.84       60.90     10.82 o 
  -4  -5   9      125.27      118.40      4.97 o 
  -3  -5   9      683.98      704.92     13.75 o 
  -2  -5   9       21.09       28.93      2.87 o 
  -1  -5   9       29.69       21.02      2.06 o 
   0  -5   9        0.77        1.24      0.66 o 
   1  -5   9      412.81      427.83     12.01 o 
   2  -5   9       32.58       30.91      2.94 o 
   3  -5   9      300.95      311.56      7.43 o 
   4  -5   9       52.20       64.94      4.15 o 
   5  -5   9      554.11      576.37      9.28 o 
   6  -5   9       88.85       85.08      5.39 o 
   7  -5   9      297.26      306.23     17.84 o 
   8  -5   9        9.58       14.56      5.97 o 
  -6  -4   9      189.93      192.67      6.57 o 
  -5  -4   9       20.96       25.56      3.42 o 
  -4  -4   9       65.90       73.79      6.44 o 
  -3  -4   9       35.06       28.27      4.75 o 
  -2  -4   9      408.47      439.07      7.72 o 
  -1  -4   9      514.93      474.89     10.64 o 
   0  -4   9      398.43      401.70      8.92 o 
   1  -4   9       45.54       51.18      2.50 o 
   2  -4   9      118.17      128.97      3.01 o 
   3  -4   9      375.98      368.41      7.69 o 
   4  -4   9      430.07      446.52     11.58 o 
   5  -4   9      119.78      128.84      4.84 o 
   6  -4   9       19.28       18.87      4.54 o 
   7  -4   9       80.22       78.51      8.98 o 
   8  -4   9       25.57       19.71      6.54 o 
  -7  -3   9       37.98       31.50      6.26 o 
  -6  -3   9       61.54       52.43      5.46 o 
  -5  -3   9       59.96       58.27      5.29 o 
  -4  -3   9        1.13        2.85      1.12 o 
  -3  -3   9       17.04       20.64      4.31 o 
  -2  -3   9      558.93      524.15      8.26 o 
  -1  -3   9       77.21       77.47      2.87 o 
   0  -3   9      526.65      503.25     11.65 o 
   1  -3   9      397.07      344.78      6.28 o 
   2  -3   9     1307.57     1394.44     15.19 o 
   3  -3   9      403.50      392.35     13.68 o 
   4  -3   9      157.51      135.82     11.36 o 
   5  -3   9      468.14      464.91      8.06 o 
   6  -3   9      257.99      245.70      8.71 o 
   7  -3   9       32.86       30.19      7.01 o 
   8  -3   9      281.22      278.80     28.12 o 
  -7  -2   9       46.44       43.00      4.52 o 
  -6  -2   9        1.79        4.48      2.56 o 
  -5  -2   9      669.76      748.97      8.60 o 
  -4  -2   9       36.87       34.13      4.49 o 
  -3  -2   9       66.97       58.10      6.49 o 
  -2  -2   9       14.98       16.93      2.83 o 
  -1  -2   9      818.14      733.19     11.81 o 
   0  -2   9      642.95      701.11     10.28 o 
   1  -2   9     3568.85     3391.03     44.49 o 
   2  -2   9      726.51      727.67     24.52 o 
   3  -2   9       19.47       22.71      2.58 o 
   4  -2   9        9.14       11.91      1.71 o 
   5  -2   9      417.73      429.44      9.37 o 
   6  -2   9       36.03       41.41      6.13 o 
   7  -2   9       20.31       18.86      5.00 o 
   8  -2   9       31.05       29.89      6.11 o 
  -8  -1   9       76.09       76.02      8.56 o 
  -7  -1   9       28.86       28.92      6.17 o 
  -6  -1   9      807.74      834.94     20.92 o 
  -5  -1   9       52.33       61.25      4.74 o 
  -4  -1   9       10.66       16.08      3.42 o 
  -3  -1   9        1.33        2.17      1.77 o 
  -2  -1   9     3460.29     3474.98     33.22 o 
  -1  -1   9      196.01      200.07      7.07 o 
   0  -1   9      173.86      149.38      4.43 o 
   1  -1   9       72.28       75.07      4.04 o 
   2  -1   9     1192.09     1286.04     11.67 o 
   3  -1   9      705.94      685.80      7.58 o 
   4  -1   9      562.71      563.31     13.63 o 
   5  -1   9     1070.88     1073.42     20.81 o 
   6  -1   9        1.18        3.21      2.07 o 
   7  -1   9        1.71        3.47      2.09 o 
   8  -1   9       45.96       29.35     10.39 o 
  -8   0   9       35.90       26.20      6.84 o 
  -7   0   9      122.06      102.58      7.82 o 
  -6   0   9       51.03       59.56      6.71 o 
  -5   0   9     1840.83     1926.53     17.57 o 
  -4   0   9      526.12      543.75      9.70 o 
  -3   0   9      966.63      942.11     10.94 o 
  -2   0   9     1354.63     1396.86     15.48 o 
  -1   0   9      178.09      166.69      4.49 o 
   0   0   9      486.94      593.80     14.64 o 
   1   0   9       49.23       29.90      5.62 o 
   2   0   9      287.79      287.36      4.99 o 
   3   0   9      276.42      259.55      4.95 o 
   4   0   9       28.68       35.19      7.09 o 
   5   0   9       15.23       20.39      3.84 o 
   6   0   9      304.06      308.88     12.90 o 
   7   0   9       28.93       25.80      6.88 o 
  -8   1   9      129.22      149.45      9.09 o 
  -7   1   9       61.84       44.05      6.39 o 
  -6   1   9      165.79      167.81      5.12 o 
  -5   1   9      715.88      688.02     12.05 o 
  -4   1   9        4.54        5.37      1.94 o 
  -3   1   9       15.21       18.33      2.70 o 
  -2   1   9      190.08      181.12      4.26 o 
  -1   1   9     2137.62     2144.70     29.69 o 
   0   1   9      174.54      171.50      5.20 o 
   1   1   9       42.64       38.14      1.72 o 
   2   1   9      292.00      297.93      5.51 o 
   3   1   9      185.12      177.21      3.64 o 
   4   1   9      104.27      107.18      5.13 o 
   5   1   9       89.27       86.27      5.86 o 
   6   1   9        8.15        7.53      3.97 o 
   7   1   9        1.79        2.05      1.41 o 
  -8   2   9       75.52       64.27     11.02 o 
  -7   2   9      104.87      112.40      5.68 o 
  -6   2   9      283.01      269.79      7.22 o 
  -5   2   9       59.87       53.92      5.70 o 
  -4   2   9      203.27      213.14      5.93 o 
  -3   2   9      295.23      294.54      6.91 o 
  -2   2   9       46.86       56.59      2.34 o 
  -1   2   9      579.90      539.06      6.67 o 
   0   2   9      113.03       90.09      1.86 o 
   1   2   9      707.95      717.67      7.51 o 
   2   2   9      193.68      196.36      4.08 o 
   3   2   9      195.33      192.83      4.97 o 
   4   2   9        1.77        4.87      1.94 o 
   5   2   9      239.94      263.32      8.03 o 
   6   2   9       33.49       35.30      6.67 o 
  -9   3   9      184.16      188.66      7.82 o 
  -8   3   9      217.55      196.96     10.25 o 
  -7   3   9       25.94       17.95      4.10 o 
  -6   3   9      186.87      146.96      5.21 o 
  -5   3   9      395.52      362.06      9.67 o 
  -4   3   9      350.60      368.82      8.78 o 
  -3   3   9      115.27      118.42      3.68 o 
  -2   3   9     1014.61     1010.25     15.23 o 
  -1   3   9       11.94        8.79      1.19 o 
   0   3   9      296.96      298.31      5.13 o 
   1   3   9        6.32        8.77      2.37 o 
   2   3   9     1098.76     1125.82     14.24 o 
   3   3   9       15.92       15.62      3.35 o 
   4   3   9        3.01        1.81      1.13 o 
   5   3   9       28.80       33.11      6.94 o 
   6   3   9      152.32      176.00      9.89 o 
  -9   4   9       34.02       21.62      4.84 o 
  -8   4   9       11.90       10.90      2.10 o 
  -7   4   9      228.38      244.49     12.06 o 
  -6   4   9       16.97       18.93      3.62 o 
  -5   4   9      142.17      141.68      4.39 o 
  -4   4   9       65.92       58.18      5.79 o 
  -3   4   9       88.68       69.39      2.31 o 
  -2   4   9      389.24      394.80      2.87 o 
  -1   4   9     1439.51     1441.81     21.71 o 
   0   4   9       98.34       85.31     11.81 o 
   1   4   9      607.65      623.23     17.23 o 
   2   4   9      220.84      212.77      6.39 o 
   3   4   9      188.73      198.23     15.25 o 
   4   4   9       34.14       39.64     12.91 o 
   5   4   9      142.24      137.30      9.85 o 
  -8   5   9      160.98      150.17      6.14 o 
  -7   5   9       28.18       23.17      6.85 o 
  -6   5   9      233.53      212.34      6.65 o 
  -5   5   9      201.06      205.83      5.43 o 
  -4   5   9     1055.74     1063.73     14.52 o 
  -3   5   9      103.10       85.30      3.63 o 
  -2   5   9       71.32       69.71      5.41 o 
  -1   5   9      437.71      457.13      9.37 o 
   0   5   9       58.33       59.11      5.54 o 
   1   5   9       14.18       18.06      4.52 o 
   2   5   9      474.05      469.49     16.71 o 
   3   5   9      399.09      378.77     22.53 o 
   4   5   9        1.84        2.41      3.96 o 
  -8   6   9       70.59       72.33      6.20 o 
  -7   6   9       17.33       16.63      3.35 o 
  -6   6   9      104.22      100.72      9.29 o 
  -5   6   9      318.11      322.36     17.74 o 
  -4   6   9      223.13      218.69      9.55 o 
  -3   6   9      159.49      162.85      6.08 o 
  -2   6   9      392.81      368.82     11.80 o 
  -1   6   9        2.18        5.18      1.44 o 
   0   6   9      252.11      250.09     14.46 o 
   1   6   9      113.91       96.93      5.62 o 
   2   6   9      121.34      112.62      6.46 o 
   3   6   9        0.24        0.95      1.50 o 
  -8   7   9       15.25       11.94      4.21 o 
  -7   7   9       80.31       82.46     12.55 o 
  -6   7   9       17.82       21.67      7.49 o 
  -5   7   9      550.71      584.78     30.81 o 
  -4   7   9       14.38       12.68      4.07 o 
  -3   7   9      204.55      195.19     21.05 o 
  -2   7   9       83.83       84.41      5.10 o 
  -1   7   9      443.11      443.85     11.25 o 
   0   7   9      160.76      151.53     22.11 o 
   1   7   9        2.59        2.54      3.17 o 
   2   7   9       45.35       46.64     17.09 o 
  -7   8   9      129.24      123.65     10.27 o 
  -6   8   9        7.01        6.37      2.64 o 
  -5   8   9        3.49        6.61      3.29 o 
  -4   8   9      146.32      144.23     11.19 o 
  -3   8   9       33.26       34.75      7.38 o 
  -2   8   9       38.42       31.61      6.86 o 
  -1   8   9       66.28       50.31      9.87 o 
   0   8   9       30.90       22.50      8.28 o 
  -5   9   9       11.61        8.24      4.74 o 
  -4   9   9      154.89      121.35     11.56 o 
  -3   9   9        3.58        5.22      3.56 o 
  -2   9   9       12.20        6.74      4.66 o 
   1 -10  10        2.03        4.09      2.61 o 
   2 -10  10      136.46      153.73     16.58 o 
   3 -10  10       16.78       10.30      6.97 o 
   4 -10  10       30.78       25.66      6.83 o 
   5 -10  10        5.54        5.02      1.59 o 
   6 -10  10      231.00      264.72     11.56 o 
  -1  -9  10      480.58      520.31     17.38 o 
   0  -9  10       97.23       96.07     11.95 o 
   1  -9  10        1.46        4.25      1.66 o 
   2  -9  10        0.34        2.34      2.08 o 
   3  -9  10      270.16      294.05     15.23 o 
   4  -9  10       25.32       20.58      6.15 o 
   5  -9  10       43.22       41.26     10.04 o 
   6  -9  10      107.17      102.06      4.48 o 
   7  -9  10        5.00       10.01      4.11 o 
  -2  -8  10       11.84       14.87      3.92 o 
  -1  -8  10       85.27       75.07     14.71 o 
   0  -8  10       16.85       11.07      3.84 o 
   1  -8  10       41.10       43.84      6.71 o 
   2  -8  10      148.50      151.59      5.96 o 
   3  -8  10      380.67      410.85     13.53 o 
   4  -8  10        1.78        2.50      2.36 o 
   5  -8  10        7.79        2.35      2.14 o 
   6  -8  10       50.01       56.95      6.30 o 
   7  -8  10       22.50       22.16      6.00 o 
   8  -8  10       69.76       60.32     11.71 o 
  -3  -7  10        0.33        0.49      1.99 o 
  -2  -7  10       13.96       13.54      4.75 o 
  -1  -7  10        1.58        3.71      3.13 o 
   0  -7  10      265.54      268.31     17.71 o 
   1  -7  10      528.09      566.37     11.79 o 
   2  -7  10       88.28       92.12      7.96 o 
   3  -7  10       71.38       87.86     11.06 o 
   4  -7  10       17.65       17.73      5.22 o 
   5  -7  10        6.98        9.80      2.61 o 
   6  -7  10      103.01       93.44      3.37 o 
   7  -7  10      157.09      165.63     11.51 o 
   8  -7  10       24.53       17.88      5.39 o 
  -4  -6  10       68.77       56.04     11.53 o 
  -3  -6  10      208.18      222.71     11.24 o 
  -2  -6  10      117.01      113.91      7.26 o 
  -1  -6  10       45.00       39.29      9.21 o 
   0  -6  10       99.48       88.93      5.30 o 
   1  -6  10       30.77       24.01      4.53 o 
   2  -6  10       41.48       44.23      5.95 o 
   3  -6  10        8.35       15.39      2.84 o 
   4  -6  10     1121.50     1128.45     19.60 o 
   5  -6  10      189.10      193.42      4.72 o 
   6  -6  10      250.79      257.81      5.02 o 
   7  -6  10      120.99      117.48      7.08 o 
   8  -6  10      102.30      132.69     17.41 o 
  -5  -5  10       12.18       15.46      4.66 o 
  -4  -5  10       57.22       66.23      6.76 o 
  -3  -5  10      296.51      295.69     11.67 o 
  -2  -5  10      105.18       92.12      3.20 o 
  -1  -5  10      537.47      571.10      9.05 o 
   0  -5  10      139.31      145.36      3.85 o 
   1  -5  10      317.98      345.93      6.88 o 
   2  -5  10       92.09       86.51      4.01 o 
   3  -5  10      780.83      850.65     16.28 o 
   4  -5  10        0.73        4.16      2.39 o 
   5  -5  10       10.63        9.05      2.50 o 
   6  -5  10       13.79        9.22      2.44 o 
   7  -5  10      539.48      544.44     29.19 o 
   8  -5  10      113.33      105.24     10.32 o 
  -6  -4  10       54.23       54.54      9.63 o 
  -5  -4  10      136.87      126.49      4.56 o 
  -4  -4  10      272.32      269.42     11.23 o 
  -3  -4  10      312.72      284.24      7.89 o 
  -2  -4  10      583.29      541.69     12.71 o 
  -1  -4  10        0.51        2.34      1.25 o 
   0  -4  10      827.19      774.04     11.89 o 
   1  -4  10       66.15       63.48      2.61 o 
   2  -4  10       69.46       82.44      5.99 o 
   3  -4  10      126.08      136.76      4.68 o 
   4  -4  10      162.09      165.62      5.38 o 
   5  -4  10      186.14      188.55      9.69 o 
   6  -4  10     1048.56     1072.18     39.20 o 
   7  -4  10      254.75      250.49      7.51 o 
   8  -4  10       38.26       33.04      8.90 o 
  -6  -3  10       32.45       28.72      5.12 o 
  -5  -3  10       14.86       12.61      2.63 o 
  -4  -3  10       10.79        7.78      3.22 o 
  -3  -3  10      125.10      115.04      9.47 o 
  -2  -3  10        6.86        8.13      1.73 o 
  -1  -3  10     1544.00     1638.54     18.05 o 
   0  -3  10     1660.27     1602.03     17.28 o 
   1  -3  10      436.66      411.66      6.56 o 
   2  -3  10       17.71       16.69      3.46 o 
   3  -3  10      494.05      480.56     13.06 o 
   4  -3  10      874.38      899.10     15.45 o 
   5  -3  10        6.04        5.28      1.50 o 
   6  -3  10        0.07        2.90      2.73 o 
   7  -3  10       11.88       12.53      2.40 o 
   8  -3  10       67.99       70.34     14.78 o 
  -7  -2  10      122.80      127.07     11.99 o 
  -6  -2  10      395.12      392.23     18.38 o 
  -5  -2  10       29.05       40.46      5.36 o 
  -4  -2  10       18.10       22.39      4.05 o 
  -3  -2  10     1568.74     1661.24     39.44 o 
  -2  -2  10       10.60        7.93      2.05 o 
  -1  -2  10        0.97        4.40      1.98 o 
   0  -2  10       53.84       64.30      2.95 o 
   1  -2  10     3535.03     3500.28     40.04 o 
   2  -2  10     4103.20     4199.97     46.23 o 
   3  -2  10      187.59      173.14      7.08 o 
   4  -2  10      223.16      208.69      4.06 o 
   5  -2  10      169.15      173.12      8.34 o 
   6  -2  10       45.43       36.45     14.84 o 
   7  -2  10       50.61       41.45     10.32 o 
   8  -2  10       39.71       35.81      8.43 o 
  -7  -1  10        0.49        1.82      1.50 o 
  -6  -1  10      303.19      326.56      8.01 o 
  -5  -1  10       79.26       91.21      6.19 o 
  -4  -1  10      445.74      451.70      9.47 o 
  -3  -1  10       99.19      104.23      6.82 o 
  -2  -1  10     1684.38     1695.22     19.49 o 
  -1  -1  10      783.05      782.50      7.93 o 
   0  -1  10     1004.90      978.16     13.40 o 
   1  -1  10       74.91       73.32      3.45 o 
   2  -1  10      193.54      170.85      4.78 o 
   3  -1  10        0.03        0.12      0.61 o 
   4  -1  10      745.65      756.13     11.08 o 
   5  -1  10      297.87      299.26      7.83 o 
   6  -1  10        9.75        4.31      2.73 o 
   7  -1  10      105.55      119.42      8.67 o 
  -8   0  10        0.25        4.75      1.99 o 
  -7   0  10      118.03      126.82      8.92 o 
  -6   0  10      376.67      362.96     24.37 o 
  -5   0  10        5.02        2.65      3.31 o 
  -4   0  10       46.71       52.70      7.41 o 
  -3   0  10     1252.83     1268.36     14.66 o 
  -2   0  10     1133.37     1166.33     12.76 o 
  -1   0  10      325.33      351.60      7.46 o 
   0   0  10      715.75      713.98      9.97 o 
   1   0  10       33.40       27.37      4.23 o 
   2   0  10      518.02      572.12      9.48 o 
   3   0  10        7.44        7.45      1.18 o 
   4   0  10      190.52      216.34     18.57 o 
   5   0  10       16.97       20.61      3.18 o 
   6   0  10        4.60        1.46      2.25 o 
   7   0  10        1.89        2.20      2.33 o 
  -8   1  10        0.34        2.40      1.84 o 
  -7   1  10      232.04      251.93      7.02 o 
  -6   1  10      203.69      199.45      8.77 o 
  -5   1  10      169.86      167.59      6.96 o 
  -4   1  10      680.96      666.94     11.67 o 
  -3   1  10     1939.91     1972.06     25.19 o 
  -2   1  10       92.27      103.00      4.11 o 
  -1   1  10       28.96       31.48      3.73 o 
   0   1  10       87.19       83.87      5.34 o 
   1   1  10      325.77      332.44      5.57 o 
   2   1  10      348.58      355.75      8.52 o 
   3   1  10       38.32       31.05      3.49 o 
   4   1  10      455.01      433.73     12.42 o 
   5   1  10       58.78       69.10     11.81 o 
   6   1  10       29.09       19.83      4.28 o 
  -8   2  10       17.68       10.96      3.16 o 
  -7   2  10       25.36       27.79      5.19 o 
  -6   2  10      263.53      275.89      7.71 o 
  -5   2  10       19.02       15.54      2.38 o 
  -4   2  10      145.21      130.41      7.62 o 
  -3   2  10       15.90       15.56      2.63 o 
  -2   2  10      355.07      371.79      6.47 o 
  -1   2  10       61.30       67.00      3.79 o 
   0   2  10      241.06      246.39      7.33 o 
   1   2  10     1053.73     1059.33     14.67 o 
   2   2  10      315.40      317.01      6.10 o 
   3   2  10      131.12      114.93     12.69 o 
   4   2  10      118.49      121.31     10.56 o 
   5   2  10      348.94      349.76     18.93 o 
  -8   3  10       18.95       13.72      4.27 o 
  -7   3  10      116.86      120.20      6.51 o 
  -6   3  10      102.31       89.18      8.95 o 
  -5   3  10      162.26      141.60      5.82 o 
  -4   3  10       73.00       61.94      3.65 o 
  -3   3  10      169.60      152.81      4.80 o 
  -2   3  10      978.72     1022.56     10.49 o 
  -1   3  10       88.64       87.36      3.13 o 
   0   3  10      241.86      209.48      4.60 o 
   1   3  10       39.36       52.33      2.18 o 
   2   3  10      667.35      683.84      9.39 o 
   3   3  10        2.43        3.17      1.27 o 
   4   3  10       91.89      105.59      6.76 o 
   5   3  10       16.38       19.17      5.03 o 
  -8   4  10        0.75        3.10      1.97 o 
  -7   4  10       45.74       30.64      5.26 o 
  -6   4  10        1.30        2.77      1.18 o 
  -5   4  10      703.58      736.72     13.34 o 
  -4   4  10       13.92       13.78      2.28 o 
  -3   4  10       55.02       56.70      2.46 o 
  -2   4  10       38.06       37.30      0.98 o 
  -1   4  10      422.34      423.45      9.78 o 
   0   4  10       15.39       19.43      4.35 o 
   1   4  10     1100.23     1138.33     19.14 o 
   2   4  10      201.99      197.41      5.63 o 
   3   4  10       61.64       59.31      7.76 o 
   4   4  10       58.40       52.26     18.44 o 
  -8   5  10       71.06       59.08      9.37 o 
  -7   5  10       37.58       38.55      5.14 o 
  -6   5  10      486.59      453.53      9.18 o 
  -5   5  10       44.98       46.40      8.30 o 
  -4   5  10       12.62        8.72      2.23 o 
  -3   5  10       50.91       56.05     13.59 o 
  -2   5  10     1192.37     1155.50     20.13 o 
  -1   5  10      172.16      162.66      8.79 o 
   0   5  10        3.24        5.05      2.43 o 
   1   5  10      168.74      160.34      5.05 o 
   2   5  10       41.54       47.30      8.66 o 
   3   5  10        0.23        1.83      6.19 o 
   4   5  10      124.50      133.19      8.67 o 
  -8   6  10       65.46       76.66      6.46 o 
  -7   6  10        3.53        5.69      2.60 o 
  -6   6  10      128.24      109.28     15.86 o 
  -5   6  10       65.43       52.38     14.96 o 
  -4   6  10      130.77      126.64     11.36 o 
  -3   6  10      720.18      747.02     25.41 o 
  -2   6  10      315.05      325.96     21.92 o 
  -1   6  10        3.18        2.12      2.22 o 
   0   6  10       25.85       21.59      4.15 o 
   1   6  10       60.14       54.38      9.67 o 
   2   6  10      213.38      234.20      9.35 o 
  -7   7  10        4.87        5.35      2.35 o 
  -6   7  10      124.64      130.25     19.39 o 
  -5   7  10      342.70      361.34     14.04 o 
  -4   7  10        3.72        4.82      3.41 o 
  -3   7  10      197.91      191.06      7.13 o 
  -2   7  10        3.38        3.85      4.54 o 
  -1   7  10      122.70      116.46      8.03 o 
   0   7  10        4.80        5.86      2.34 o 
   1   7  10       59.02       46.04     17.88 o 
  -6   8  10       32.02       31.11      7.52 o 
  -5   8  10       74.47       73.60      7.73 o 
  -4   8  10        2.60        3.47      2.08 o 
  -3   8  10        3.77        5.80      2.90 o 
  -2   8  10       66.27       48.89     11.76 o 
  -1   8  10       39.18       36.38      8.42 o 
   2 -10  11      293.55      324.28     13.83 o 
   3 -10  11       11.35        7.80      2.56 o 
   4 -10  11       75.27       86.76      6.14 o 
   5 -10  11       37.10       27.75      7.06 o 
   0  -9  11       59.32       67.48      9.63 o 
   1  -9  11       38.20       34.94      6.04 o 
   2  -9  11       82.15       73.31      7.74 o 
   3  -9  11       24.96       25.79      6.93 o 
   4  -9  11        3.11        2.29      2.39 o 
   5  -9  11       42.96       35.95      9.94 o 
   6  -9  11       71.15       72.37     15.22 o 
  -2  -8  11       87.67       93.28      8.94 o 
  -1  -8  11      427.48      430.72     12.42 o 
   0  -8  11      129.55      140.96      9.37 o 
   1  -8  11      130.43      153.99     12.80 o 
   2  -8  11      110.95      118.98     18.24 o 
   3  -8  11       29.70       30.15      5.26 o 
   4  -8  11       16.57       17.20      4.53 o 
   5  -8  11      242.72      268.73     11.20 o 
   6  -8  11       13.07        8.86      4.68 o 
   7  -8  11       19.37       19.49      5.08 o 
  -3  -7  11       13.54       12.45      2.83 o 
  -2  -7  11      171.66      179.14     18.90 o 
  -1  -7  11       14.13       17.59      3.71 o 
   0  -7  11       36.34       31.64      7.05 o 
   1  -7  11       73.64       64.57      7.56 o 
   2  -7  11      534.41      584.58     40.28 o 
   3  -7  11      377.22      379.07      7.57 o 
   4  -7  11        9.33        7.40      2.95 o 
   5  -7  11       14.73       10.43      2.95 o 
   6  -7  11        9.13       10.73      2.90 o 
   7  -7  11       15.98       26.17      7.30 o 
   8  -7  11       54.29       42.17     11.19 o 
  -4  -6  11       21.87       13.07      4.30 o 
  -3  -6  11        0.83        2.11      1.57 o 
  -2  -6  11       60.48       55.05      4.81 o 
  -1  -6  11       10.94        9.75      3.11 o 
   0  -6  11       28.26       34.97      6.37 o 
   1  -6  11       51.67       51.89      9.41 o 
   2  -6  11      304.76      327.10     18.80 o 
   3  -6  11      152.11      172.68     12.90 o 
   4  -6  11      357.09      330.12      7.37 o 
   5  -6  11       97.36      109.36      3.79 o 
   6  -6  11      273.44      258.48      6.78 o 
   7  -6  11        0.53        3.09      2.94 o 
   8  -6  11        1.38        2.28      3.21 o 
  -5  -5  11      113.52      104.54     18.52 o 
  -4  -5  11       21.24       23.13      9.36 o 
  -3  -5  11      312.11      303.86     26.62 o 
  -2  -5  11       12.32       14.02      2.79 o 
  -1  -5  11       91.57       96.96      5.75 o 
   0  -5  11        1.23        1.69      1.39 o 
   1  -5  11        4.29        2.70      1.05 o 
   2  -5  11      180.62      185.71      5.80 o 
   3  -5  11      667.47      731.85     10.68 o 
   4  -5  11      209.08      193.63      8.82 o 
   5  -5  11      403.31      432.83     10.23 o 
   6  -5  11       34.57       39.65     10.25 o 
   7  -5  11      187.72      180.79     17.45 o 
   8  -5  11       17.41       11.35      3.72 o 
  -6  -4  11        4.64        6.63      2.99 o 
  -5  -4  11        1.46        2.44      2.10 o 
  -4  -4  11      610.66      614.21     11.33 o 
  -3  -4  11       17.54       17.79      3.28 o 
  -2  -4  11      102.25      124.04      4.13 o 
  -1  -4  11      466.55      439.84      8.48 o 
   0  -4  11     1537.82     1501.24     30.92 o 
   1  -4  11      115.13      111.63      3.83 o 
   2  -4  11      348.32      352.63      7.94 o 
   3  -4  11      868.97      894.41     13.58 o 
   4  -4  11      145.74      154.21      6.44 o 
   5  -4  11        3.59        3.93      1.66 o 
   6  -4  11      325.17      353.34     30.45 o 
   7  -4  11      116.03      121.55     10.80 o 
   8  -4  11      102.41       89.71      6.55 o 
  -6  -3  11        2.74        2.25      1.50 o 
  -5  -3  11       42.71       37.01      3.74 o 
  -4  -3  11      359.40      386.63     13.62 o 
  -3  -3  11       86.81       98.96      5.24 o 
  -2  -3  11       39.01       36.00      5.70 o 
  -1  -3  11     1511.03     1595.34     22.25 o 
   0  -3  11     1190.06     1164.75     13.30 o 
   1  -3  11      267.18      282.57      8.38 o 
   2  -3  11        4.37        4.81      1.75 o 
   3  -3  11      531.78      514.84      9.02 o 
   4  -3  11        0.77        0.46      1.12 o 
   5  -3  11      100.39       97.84     12.48 o 
   6  -3  11      869.38      890.74     18.58 o 
   7  -3  11       16.09       11.73      2.50 o 
   8  -3  11       21.11       19.44      8.23 o 
  -7  -2  11      110.44      114.59      7.71 o 
  -6  -2  11        1.80        3.71      2.49 o 
  -5  -2  11      147.28      127.83      5.86 o 
  -4  -2  11      547.58      549.09      8.67 o 
  -3  -2  11      455.40      478.63      9.40 o 
  -2  -2  11        0.95       -0.13      1.53 o 
  -1  -2  11     2941.31     3004.00     32.77 o 
   0  -2  11        2.21        3.66      1.05 o 
   1  -2  11       28.06       25.04      4.36 o 
   2  -2  11      297.41      264.75     10.91 o 
   3  -2  11      921.99      950.04     13.03 o 
   4  -2  11       26.83       21.07      2.47 o 
   5  -2  11       12.69        8.44      3.76 o 
   6  -2  11        0.19        1.74      1.30 o 
   7  -2  11       57.63       45.95      7.81 o 
  -7  -1  11        1.09        3.87      1.69 o 
  -6  -1  11      199.94      200.17     14.06 o 
  -5  -1  11      465.87      460.07     13.34 o 
  -4  -1  11      127.15      136.01      6.11 o 
  -3  -1  11      241.32      228.55      7.54 o 
  -2  -1  11      155.98      140.32     12.29 o 
  -1  -1  11      419.51      399.55      5.78 o 
   0  -1  11      472.11      437.15      6.93 o 
   1  -1  11      856.74      945.66     11.25 o 
   2  -1  11      947.98      912.16     16.12 o 
   3  -1  11      219.53      234.73      5.91 o 
   4  -1  11       20.08       19.03      4.07 o 
   5  -1  11        8.87        6.87      2.81 o 
   6  -1  11       12.78       20.48      3.81 o 
   7  -1  11       71.64       80.85      9.70 o 
  -8   0  11        1.18        1.30      1.46 o 
  -7   0  11      507.59      514.83     10.69 o 
  -6   0  11       23.36       24.76      4.93 o 
  -5   0  11      350.84      347.97     10.29 o 
  -4   0  11      890.26      906.85     26.05 o 
  -3   0  11       95.68      101.24      6.75 o 
  -2   0  11       30.89       37.70      4.90 o 
  -1   0  11       18.24       16.89      2.99 o 
   0   0  11      733.51      732.26      9.80 o 
   1   0  11      327.54      315.16     12.90 o 
   2   0  11       90.27       83.11      3.28 o 
   3   0  11      145.96      142.71      4.86 o 
   4   0  11     1302.47     1308.47     65.08 o 
   5   0  11       30.50       27.86      8.06 o 
   6   0  11       20.76       29.35      7.54 o 
   7   0  11        0.64        1.22      1.89 o 
  -8   1  11        6.09        5.01      1.92 o 
  -7   1  11      147.85      155.80     10.62 o 
  -6   1  11        3.09        2.28      1.37 o 
  -5   1  11       38.65       47.56      4.33 o 
  -4   1  11      508.89      486.18      9.56 o 
  -3   1  11      865.31      883.73     16.93 o 
  -2   1  11        0.81        1.28      1.07 o 
  -1   1  11      232.50      222.40      6.38 o 
   0   1  11       58.34       73.13      5.48 o 
   1   1  11      170.51      163.73      5.25 o 
   2   1  11       13.07       12.25      2.27 o 
   3   1  11      603.85      614.23     11.50 o 
   4   1  11      139.96      151.63      5.68 o 
   5   1  11       10.61       16.68      3.91 o 
   6   1  11       49.95       26.84      6.57 o 
  -8   2  11       92.97      107.53      7.41 o 
  -7   2  11        6.35        1.51      1.71 o 
  -6   2  11      121.97      111.42      8.29 o 
  -5   2  11      329.09      305.16      8.31 o 
  -4   2  11      588.09      563.28      9.77 o 
  -3   2  11      439.17      452.12      8.21 o 
  -2   2  11      139.62      154.95      6.57 o 
  -1   2  11       16.89       16.95      3.22 o 
   0   2  11     1554.83     1545.73     15.07 o 
   1   2  11      263.21      260.27     10.93 o 
   2   2  11      152.62      139.69      8.34 o 
   3   2  11       73.78       67.03      4.86 o 
   4   2  11       49.60       46.74      9.35 o 
   5   2  11       67.33       68.33     14.06 o 
   6   2  11      106.68       76.09     26.53 o 
  -8   3  11        2.36        6.51      2.92 o 
  -7   3  11       70.28       61.94      8.63 o 
  -6   3  11       39.92       41.22      6.86 o 
  -5   3  11        5.44        6.58      2.75 o 
  -4   3  11        5.75        5.68      2.05 o 
  -3   3  11        0.60        1.83      1.45 o 
  -2   3  11       39.30       36.52      2.18 o 
  -1   3  11      730.36      722.91     12.09 o 
   0   3  11      961.12      982.84     19.64 o 
   1   3  11        3.70        4.83      2.51 o 
   2   3  11       76.41       57.20      7.86 o 
   3   3  11      240.19      255.42     10.93 o 
   4   3  11      375.64      434.96     23.74 o 
   5   3  11       10.33        8.60      5.91 o 
  -8   4  11      107.94      100.87      9.99 o 
  -7   4  11       85.54       85.36      9.08 o 
  -6   4  11       47.48       30.91      5.49 o 
  -5   4  11        5.54        4.21      1.47 o 
  -4   4  11      184.93      161.43      6.06 o 
  -3   4  11      977.12      975.37     15.37 o 
  -2   4  11       19.34       25.10      4.21 o 
  -1   4  11      325.29      341.09     15.63 o 
   0   4  11      147.15      151.22      9.07 o 
   1   4  11     1094.35     1162.13     26.22 o 
   2   4  11      174.22      214.13     10.13 o 
   3   4  11      140.01      143.14     15.33 o 
   4   4  11       28.09       30.68     10.97 o 
  -8   5  11        1.59        2.68      1.23 o 
  -7   5  11       20.54       22.68      5.22 o 
  -6   5  11      319.37      307.39      6.38 o 
  -5   5  11      244.17      262.51      9.87 o 
  -4   5  11      235.59      222.92      8.73 o 
  -3   5  11        0.25        5.87      2.91 o 
  -2   5  11      101.29       97.42      9.63 o 
  -1   5  11       12.20        8.71      3.45 o 
   0   5  11      587.00      586.26     19.60 o 
   1   5  11      263.91      261.74     11.84 o 
   2   5  11        0.23        3.41      3.14 o 
   3   5  11       49.34       33.44     16.16 o 
  -8   6  11        8.94       20.38      7.55 o 
  -7   6  11      195.08      177.01      7.91 o 
  -6   6  11      438.64      484.32     18.39 o 
  -5   6  11        2.56        6.07      3.24 o 
  -4   6  11      136.33      130.10     15.26 o 
  -3   6  11      311.17      296.51      8.51 o 
  -2   6  11      174.41      168.53      5.82 o 
  -1   6  11       18.63       20.16      4.97 o 
   0   6  11       81.54       72.74     13.35 o 
   1   6  11       57.11       55.04     20.35 o 
   2   6  11       11.97        5.03      3.28 o 
  -7   7  11      101.10      119.81      6.97 o 
  -6   7  11       12.58       10.07      2.32 o 
  -5   7  11       80.14       82.57     13.93 o 
  -4   7  11        2.57        5.48      2.60 o 
  -3   7  11      345.05      377.09     19.29 o 
  -2   7  11       64.00       62.32      9.01 o 
  -1   7  11        8.89        6.86      4.09 o 
   0   7  11        5.36        3.38      1.83 o 
   1   7  11       80.28       64.06     15.75 o 
  -6   8  11       60.91       45.25     10.95 o 
  -5   8  11       30.65       26.25      8.07 o 
  -4   8  11       13.86       10.82      3.77 o 
  -3   8  11        4.74        3.71      1.67 o 
  -2   8  11       17.48       26.48      8.62 o 
  -1   8  11       15.08       19.34      7.11 o 
   3 -10  12        2.19        1.53      2.63 o 
   4 -10  12      320.84      393.65     33.07 o 
   0  -9  12       17.07       11.00      4.71 o 
   1  -9  12       58.25       61.17      9.56 o 
   2  -9  12       75.05       69.73      8.28 o 
   3  -9  12       16.50       19.61      6.95 o 
   4  -9  12      110.87      118.30      7.87 o 
   5  -9  12        5.34        4.43      2.70 o 
   6  -9  12       79.26       68.69     11.09 o 
  -2  -8  12      115.49       97.38      8.78 o 
  -1  -8  12       54.17       48.44      8.02 o 
   0  -8  12       99.08       83.59     16.07 o 
   1  -8  12      268.99      293.39     24.89 o 
   2  -8  12        0.11        2.42      6.55 o 
   3  -8  12       16.51       15.78      4.82 o 
   4  -8  12        1.88        4.79      2.40 o 
   5  -8  12      126.80      128.12      8.66 o 
   6  -8  12       15.14       12.98      4.43 o 
   7  -8  12       45.72       35.70      6.23 o 
  -3  -7  12       43.28       36.86      8.50 o 
  -2  -7  12      190.72      217.94     15.87 o 
  -1  -7  12       22.17       27.39      4.37 o 
   0  -7  12       62.97       64.10      7.22 o 
   1  -7  12       52.30       42.69      6.72 o 
   2  -7  12      372.80      395.11     14.44 o 
   3  -7  12      149.84      141.37      9.04 o 
   4  -7  12       85.97      109.16     18.22 o 
   5  -7  12       91.50       87.53      9.38 o 
   6  -7  12       28.92       23.97      7.85 o 
   7  -7  12        5.08        6.51      3.43 o 
  -4  -6  12        2.10        3.12      2.95 o 
  -3  -6  12      119.35      142.59      9.70 o 
  -2  -6  12       95.72       80.82     15.27 o 
  -1  -6  12        0.20        2.63      1.43 o 
   0  -6  12       10.36       18.87      3.72 o 
   1  -6  12      377.54      348.79     18.30 o 
   2  -6  12      134.24      139.33      6.14 o 
   3  -6  12        1.00        0.84      2.51 o 
   4  -6  12      256.36      273.71      6.96 o 
   5  -6  12      147.67      153.74      4.01 o 
   6  -6  12       92.43       97.84      4.32 o 
   7  -6  12       38.88       26.73     10.10 o 
  -5  -5  12      103.03       96.42      8.37 o 
  -4  -5  12        0.13        3.71      2.28 o 
  -3  -5  12       91.43       86.25     10.88 o 
  -2  -5  12       18.23       21.91      5.59 o 
  -1  -5  12      347.13      314.01      6.81 o 
   0  -5  12        5.66        6.89      2.09 o 
   1  -5  12      281.34      277.59      7.57 o 
   2  -5  12      444.81      453.83      8.09 o 
   3  -5  12      297.54      309.87      9.96 o 
   4  -5  12      450.53      441.36     12.36 o 
   5  -5  12      756.20      800.62     22.82 o 
   6  -5  12       48.08       51.98      7.86 o 
   7  -5  12        0.74        1.56      1.55 o 
   8  -5  12        1.52        4.67      2.42 o 
  -5  -4  12        2.19        5.40      3.86 o 
  -4  -4  12      179.03      175.15      6.65 o 
  -3  -4  12      341.30      300.02     18.38 o 
  -2  -4  12      680.62      738.44     13.29 o 
  -1  -4  12       41.11       32.23      4.31 o 
   0  -4  12        0.10        1.64      0.99 o 
   1  -4  12       45.15       54.54      6.96 o 
   2  -4  12     1107.77     1118.64     19.00 o 
   3  -4  12       74.40       72.19      5.30 o 
   4  -4  12      355.02      375.28     14.11 o 
   5  -4  12      602.47      572.07      6.16 o 
   6  -4  12      203.31      201.69      8.46 o 
   7  -4  12       22.63       20.42      5.02 o 
   8  -4  12       29.75       28.71      7.25 o 
  -6  -3  12       16.24       13.97      4.16 o 
  -5  -3  12      169.57      157.23      6.88 o 
  -4  -3  12      131.86      151.39      8.21 o 
  -3  -3  12      133.29      125.03      8.45 o 
  -2  -3  12      938.68      932.07     12.61 o 
  -1  -3  12     1600.28     1656.94     24.09 o 
   0  -3  12      340.91      318.88      7.90 o 
   1  -3  12        2.58        3.42      1.06 o 
   2  -3  12     1099.41     1104.62     14.33 o 
   3  -3  12       23.47       38.40      9.83 o 
   4  -3  12       69.26       51.65      3.70 o 
   5  -3  12       73.24       81.75      6.10 o 
   6  -3  12      248.23      251.48      7.61 o 
   7  -3  12       10.32        9.61      5.14 o 
  -7  -2  12       22.61       11.11      3.54 o 
  -6  -2  12       37.45       34.88      7.21 o 
  -5  -2  12      457.68      445.00     13.03 o 
  -4  -2  12        7.04        6.57      2.49 o 
  -3  -2  12       42.45       39.54      5.26 o 
  -2  -2  12      391.17      378.48      9.51 o 
  -1  -2  12     3163.71     3143.10     31.91 o 
   0  -2  12        3.58        7.12      1.79 o 
   1  -2  12      651.60      650.98     10.78 o 
   2  -2  12        0.92        0.63      1.59 o 
   3  -2  12        7.83        8.89      1.85 o 
   4  -2  12      183.16      175.00      7.62 o 
   5  -2  12      155.84      185.34      7.53 o 
   6  -2  12       10.59        8.30      2.06 o 
   7  -2  12        9.36        8.24      5.30 o 
  -7  -1  12        0.31        2.07      1.19 o 
  -6  -1  12      197.95      194.42      8.01 o 
  -5  -1  12        0.25        1.99      2.29 o 
  -4  -1  12      418.76      472.47     12.81 o 
  -3  -1  12       44.54       44.08      6.39 o 
  -2  -1  12      648.63      678.36     18.01 o 
  -1  -1  12       10.81       11.15      1.76 o 
   0  -1  12       12.83       17.92      2.68 o 
   1  -1  12       61.57       49.99      2.84 o 
   2  -1  12      748.23      721.49      9.09 o 
   3  -1  12      728.36      748.56     14.28 o 
   4  -1  12       11.03       10.92      2.97 o 
   5  -1  12       56.27       60.83      7.08 o 
   6  -1  12        2.00        2.77      2.94 o 
   7  -1  12       31.31       34.99      9.19 o 
  -7   0  12        4.41        8.22      2.91 o 
  -6   0  12       33.17       27.78      3.75 o 
  -5   0  12     1563.72     1614.15     15.70 o 
  -4   0  12        0.84        4.44      1.44 o 
  -3   0  12      312.71      354.80      8.54 o 
  -2   0  12      204.14      224.08      7.26 o 
  -1   0  12       21.94       20.57      3.07 o 
   0   0  12        6.81        7.18      1.50 o 
   1   0  12      326.09      317.75      8.17 o 
   2   0  12      365.14      341.57      7.08 o 
   3   0  12        0.25        0.78      0.60 o 
   4   0  12       79.04       87.94      5.20 o 
   5   0  12       50.60       46.33     10.13 o 
   6   0  12      371.44      408.81      9.19 o 
  -8   1  12       26.49       22.19      5.96 o 
  -7   1  12       95.46       95.69      6.59 o 
  -6   1  12       22.82       29.13      4.09 o 
  -5   1  12       90.16      100.10      4.05 o 
  -4   1  12       88.12       80.32      4.11 o 
  -3   1  12        6.09        9.90      4.05 o 
  -2   1  12      288.11      245.32      8.91 o 
  -1   1  12      167.39      178.81      4.83 o 
   0   1  12       14.35       11.18      2.21 o 
   1   1  12       63.07       56.86      6.33 o 
   2   1  12       24.65       29.21      2.78 o 
   3   1  12      459.88      485.60     33.17 o 
   4   1  12      155.65      143.79      5.05 o 
   5   1  12      130.34      147.24      6.41 o 
   6   1  12       70.62       61.06     21.27 o 
  -8   2  12       12.31       12.99      4.36 o 
  -7   2  12        3.43        2.82      1.16 o 
  -6   2  12      209.66      221.29     10.18 o 
  -5   2  12       18.03       19.78      3.94 o 
  -4   2  12      786.36      763.80     16.40 o 
  -3   2  12       40.16       42.54      3.89 o 
  -2   2  12      340.97      346.77     12.29 o 
  -1   2  12      221.59      227.78      6.70 o 
   0   2  12      827.92      850.43     23.06 o 
   1   2  12      138.25      139.57      4.31 o 
   2   2  12      328.29      313.37     10.04 o 
   3   2  12      965.72      959.52     19.79 o 
   5   2  12       60.57       57.52     19.33 o 
  -8   3  12       39.61       31.81      6.67 o 
  -7   3  12      112.78      112.19      7.00 o 
  -6   3  12        2.46        2.21      2.22 o 
  -5   3  12       97.86       94.77      4.48 o 
  -4   3  12      359.15      389.56     15.18 o 
  -3   3  12       35.73       33.56      4.87 o 
  -2   3  12       37.57       41.60      3.78 o 
  -1   3  12      423.87      432.56      6.61 o 
   0   3  12     1384.97     1403.11     73.24 o 
   1   3  12       65.80       63.65      6.26 o 
   2   3  12      124.86      129.03     15.07 o 
   3   3  12      101.96      107.10     12.54 o 
   4   3  12       16.85       20.42      3.96 o 
   5   3  12        6.48        3.33      4.27 o 
  -8   4  12      137.96      100.73     15.60 o 
  -7   4  12      212.05      242.14      9.50 o 
  -6   4  12        3.13        1.86      2.80 o 
  -5   4  12       90.28       89.05     11.39 o 
  -4   4  12      221.95      193.64      4.31 o 
  -3   4  12       64.83       81.51      5.22 o 
  -2   4  12      135.24      126.18      5.03 o 
  -1   4  12     1772.68     1858.45     39.62 o 
   0   4  12        7.63        6.65      2.38 o 
   1   4  12        0.45        0.93      1.31 o 
   2   4  12       62.76       71.82     14.54 o 
   3   4  12      279.53      311.80     17.19 o 
   4   4  12       38.83       29.82      9.57 o 
  -8   5  12      231.29      242.06     25.03 o 
  -7   5  12       59.35       74.57      6.07 o 
  -6   5  12       73.44       64.07      7.02 o 
  -5   5  12        0.16        2.88      2.07 o 
  -4   5  12      226.52      238.66      6.87 o 
  -3   5  12      116.09      135.56      7.74 o 
  -2   5  12        0.62        1.87      2.35 o 
  -1   5  12        1.73        3.04      2.24 o 
   0   5  12       29.39       22.06      6.21 o 
   1   5  12       56.53       47.95     18.28 o 
   2   5  12      301.67      308.15     17.30 o 
   3   5  12       30.34       26.67     14.00 o 
  -7   6  12       92.11       91.22     11.37 o 
  -6   6  12      165.01      163.72      9.00 o 
  -5   6  12      174.59      146.68      9.31 o 
  -4   6  12      194.95      218.63      8.86 o 
  -3   6  12        5.43        8.48      3.08 o 
  -2   6  12       12.91        7.62      2.60 o 
  -1   6  12       16.39       14.45      2.63 o 
   0   6  12       56.96       43.88     10.42 o 
   1   6  12       11.24        8.80      5.31 o 
  -6   7  12       53.79       43.23      9.84 o 
  -5   7  12       36.33       37.27      8.43 o 
  -4   7  12       40.05       26.68      8.04 o 
  -3   7  12      252.44      270.05     21.10 o 
  -2   7  12       17.49       11.08      4.59 o 
  -1   7  12       12.62        6.28      2.06 o 
   0   7  12        0.23        2.19      2.93 o 
  -5   8  12       20.66       17.35     10.44 o 
  -4   8  12       78.23       74.80     11.95 o 
  -3   8  12       10.07        9.85      3.17 o 
   1  -9  13       82.82       64.44      9.17 o 
   2  -9  13        1.72        3.50      2.52 o 
   3  -9  13       72.00       69.71     13.32 o 
   4  -9  13       43.01       34.06      9.92 o 
   5  -9  13        9.60        9.04      2.83 o 
  -1  -8  13       30.32       20.12      5.83 o 
   0  -8  13       21.27       21.42      5.31 o 
   1  -8  13        6.74        5.62      2.11 o 
   2  -8  13       31.57       26.53      6.75 o 
   3  -8  13      120.26      137.40      7.02 o 
   4  -8  13        5.97       10.76      5.93 o 
   5  -8  13       18.01        8.70      2.58 o 
   6  -8  13       16.15       19.00      4.56 o 
  -2  -7  13       90.59       84.76     13.59 o 
  -1  -7  13       16.39       22.63      5.14 o 
   0  -7  13      314.20      356.22     22.85 o 
   1  -7  13      144.43      162.26     11.34 o 
   2  -7  13        0.62        4.40      2.18 o 
   3  -7  13       41.82       38.93      9.30 o 
   4  -7  13      148.93      150.40     10.36 o 
   5  -7  13       95.61       91.04     12.38 o 
   6  -7  13       25.23       30.83      4.31 o 
   7  -7  13       95.02       64.61     15.56 o 
  -3  -6  13       74.86      100.76      9.90 o 
  -2  -6  13        2.44        2.89      1.54 o 
  -1  -6  13       19.32       29.41      4.68 o 
   0  -6  13       70.01       64.55      4.71 o 
   1  -6  13       60.79       61.83      6.58 o 
   2  -6  13      354.76      343.59      7.25 o 
   3  -6  13      733.27      778.31     16.75 o 
   4  -6  13      663.41      653.29     18.17 o 
   5  -6  13       60.25       50.90      9.36 o 
   6  -6  13        2.78        4.05      2.51 o 
   7  -6  13       51.14       46.21     11.12 o 
  -4  -5  13       30.10       28.19      6.42 o 
  -3  -5  13      388.57      405.80     28.57 o 
  -2  -5  13       29.87       55.91      5.82 o 
  -1  -5  13       49.62       47.19      5.74 o 
   0  -5  13      135.38      152.60      5.79 o 
   1  -5  13     2076.17     2072.60     15.64 o 
   2  -5  13       22.52       17.67      2.70 o 
   3  -5  13        8.01        4.20      1.91 o 
   4  -5  13       73.65       65.44      4.50 o 
   5  -5  13      293.24      276.53      6.16 o 
   6  -5  13       35.45       46.67     12.53 o 
   7  -5  13      128.70      111.86      8.51 o 
  -5  -4  13        0.91        5.54      3.14 o 
  -4  -4  13       21.39       19.10      5.58 o 
  -3  -4  13        8.54        8.46      2.36 o 
  -2  -4  13      532.73      513.77     14.43 o 
  -1  -4  13      109.59       97.17      3.46 o 
   0  -4  13      185.38      207.16      7.36 o 
   1  -4  13      134.63      134.22      5.00 o 
   2  -4  13        6.16        5.11      1.74 o 
   3  -4  13       88.68       71.37      5.21 o 
   4  -4  13      862.95      886.85     11.76 o 
   5  -4  13       73.51       77.30      5.53 o 
   6  -4  13       71.69       77.98     15.90 o 
   7  -4  13       22.91       18.69      5.98 o 
  -6  -3  13       12.86       11.31      3.06 o 
  -5  -3  13       40.77       34.83      5.87 o 
  -4  -3  13       33.40       37.87      4.96 o 
  -3  -3  13      612.64      627.84     12.56 o 
  -2  -3  13      417.77      408.07      7.70 o 
  -1  -3  13        0.84        4.46      1.44 o 
   0  -3  13      633.77      603.99      9.99 o 
   1  -3  13      444.58      433.68     10.83 o 
   2  -3  13      558.98      579.65      8.87 o 
   3  -3  13      104.52      107.62      7.76 o 
   4  -3  13      207.12      241.68      5.53 o 
   5  -3  13        0.30        2.85      1.59 o 
   6  -3  13       32.46       20.85      6.80 o 
   7  -3  13       11.37       10.24      2.82 o 
  -6  -2  13       68.01       65.05      8.88 o 
  -5  -2  13      137.60      157.24     12.05 o 
  -4  -2  13       31.52       27.88      4.20 o 
  -3  -2  13      446.02      469.49     10.96 o 
  -2  -2  13       22.32       14.49      2.67 o 
  -1  -2  13      175.62      149.18      7.70 o 
   0  -2  13      581.25      602.09     12.65 o 
   1  -2  13      759.79      731.97     11.87 o 
   2  -2  13        5.40        3.93      2.49 o 
   3  -2  13       37.90       38.05      5.00 o 
   4  -2  13       15.75       21.92      3.97 o 
   5  -2  13      191.19      174.57     10.76 o 
   6  -2  13       12.00        9.41      3.32 o 
   7  -2  13       77.10       84.34      7.55 o 
  -7  -1  13       21.08       16.42      3.05 o 
  -6  -1  13      178.30      173.21      7.60 o 
  -5  -1  13        9.07        5.88      2.39 o 
  -4  -1  13       71.06       50.70      8.95 o 
  -3  -1  13       72.84       85.34      3.92 o 
  -2  -1  13     1491.23     1500.09     22.42 o 
  -1  -1  13       16.67       21.59      2.98 o 
   0  -1  13      207.16      208.95      8.51 o 
   1  -1  13        0.67        1.01      1.14 o 
   2  -1  13      516.92      515.25      9.25 o 
   3  -1  13       73.48       73.70      7.48 o 
   4  -1  13       83.84       88.02      4.71 o 
   5  -1  13      434.92      438.79     10.79 o 
   6  -1  13       36.69       26.70      7.16 o 
  -7   0  13       23.65       16.56      3.44 o 
  -6   0  13       46.82       41.41      5.64 o 
  -5   0  13       19.87       36.25      3.95 o 
  -4   0  13       85.38       76.55      4.35 o 
  -3   0  13      401.15      360.27     10.23 o 
  -2   0  13       61.47       72.66      5.49 o 
  -1   0  13      186.70      210.34      5.36 o 
   0   0  13      306.67      282.04      9.73 o 
   1   0  13      607.08      636.85     10.54 o 
   2   0  13      454.79      471.80      8.43 o 
   3   0  13       53.01       45.15      6.24 o 
   4   0  13       93.68       84.58      9.07 o 
   5   0  13       16.55       20.27      8.96 o 
   6   0  13       30.44       23.66      7.35 o 
  -7   1  13       19.71       22.96      5.03 o 
  -6   1  13      433.65      444.74      9.27 o 
  -5   1  13      342.36      330.28     14.76 o 
  -4   1  13        8.54        7.78      2.34 o 
  -3   1  13      228.06      252.63      7.70 o 
  -2   1  13       39.41       47.56      6.35 o 
  -1   1  13      197.00      203.74      6.27 o 
   0   1  13        2.23        2.30      1.63 o 
   1   1  13      720.50      743.75     12.69 o 
   2   1  13      206.68      199.04     12.95 o 
   3   1  13       27.45       37.14     11.31 o 
   4   1  13        0.15        0.08      1.39 o 
   5   1  13      245.75      311.04     11.57 o 
  -7   2  13        2.20        2.96      2.14 o 
  -6   2  13      111.52      122.96      9.28 o 
  -5   2  13        4.44        3.60      1.72 o 
  -4   2  13        7.70        7.68      2.00 o 
  -3   2  13      320.59      292.41      7.48 o 
  -2   2  13      667.03      682.24     14.59 o 
  -1   2  13      466.48      465.67      8.77 o 
   0   2  13       93.34      100.57      2.93 o 
   1   2  13        3.17        2.70      0.68 o 
   2   2  13      434.53      411.56      4.79 o 
   3   2  13      223.01      208.20      9.78 o 
   4   2  13      178.80      166.38     14.56 o 
   5   2  13      195.13      199.45     31.08 o 
  -7   3  13        0.29        2.39      2.19 o 
  -6   3  13       58.72       56.87      3.83 o 
  -5   3  13       98.79       92.45      4.35 o 
  -4   3  13      522.94      507.99     10.08 o 
  -3   3  13      517.73      492.31      9.73 o 
  -2   3  13      263.99      265.74      8.89 o 
  -1   3  13      271.80      276.60     10.41 o 
   0   3  13       50.86       38.07      8.38 o 
   1   3  13        0.79        4.37      2.22 o 
   2   3  13      272.54      246.75     15.64 o 
   3   3  13        5.46        7.91      4.47 o 
   4   3  13        9.06        8.20      3.84 o 
  -7   4  13       39.25       49.37      3.92 o 
  -6   4  13       21.49       17.69      3.38 o 
  -5   4  13      448.52      441.26      8.55 o 
  -4   4  13       22.06       29.48      6.90 o 
  -3   4  13        3.60        3.14      2.08 o 
  -2   4  13       23.22       23.10      4.31 o 
  -1   4  13      322.92      358.15      7.32 o 
   0   4  13       85.22       72.99      6.42 o 
   1   4  13      507.30      533.34     10.55 o 
   2   4  13       22.42       33.66      7.14 o 
   3   4  13       41.85       39.38     10.36 o 
  -7   5  13       93.53       89.99     14.14 o 
  -6   5  13       39.96       24.27      5.93 o 
  -5   5  13        0.08        2.01      1.82 o 
  -4   5  13       50.25       47.13      8.41 o 
  -3   5  13        6.84        9.06      4.72 o 
  -2   5  13      313.33      306.27     12.57 o 
  -1   5  13       78.31       95.32     13.37 o 
   0   5  13       21.04       17.48      2.32 o 
   1   5  13       21.13       20.10      6.92 o 
   2   5  13      107.69      107.29     17.21 o 
  -7   6  13        1.86        3.86      3.01 o 
  -6   6  13       12.15        9.70      2.95 o 
  -5   6  13      318.58      306.90     24.18 o 
  -4   6  13       22.31       29.18      6.75 o 
  -3   6  13        6.79        5.62      1.53 o 
  -2   6  13       73.95       77.84      7.01 o 
  -1   6  13       26.13       25.19      7.39 o 
   0   6  13       13.31        9.62      4.17 o 
   1   6  13       27.86       20.48      7.80 o 
  -6   7  13        0.42        4.21      2.43 o 
  -5   7  13       91.84       90.30      5.69 o 
  -4   7  13        2.93        4.15      1.74 o 
  -3   7  13       10.55       12.43      6.65 o 
  -2   7  13        2.04        1.97      1.91 o 
  -1   7  13       30.82       17.60      5.54 o 
   2  -9  14       37.40       21.30      6.12 o 
   3  -9  14      176.20      185.22      9.39 o 
   4  -9  14        3.87        8.31      2.33 o 
  -1  -8  14      317.88      325.29     13.53 o 
   0  -8  14        6.54        5.27      2.80 o 
   1  -8  14        0.14        0.34      2.41 o 
   2  -8  14       26.93       21.75      4.51 o 
   3  -8  14       96.03       79.29     14.13 o 
   4  -8  14        0.76        5.45      2.90 o 
   5  -8  14       25.79       26.01      5.53 o 
   6  -8  14        2.72        5.26      4.75 o 
  -2  -7  14        5.75        9.63      7.39 o 
  -1  -7  14       35.89       33.12      7.74 o 
   0  -7  14      191.47      184.64     15.55 o 
   1  -7  14      100.11       99.86      9.08 o 
   2  -7  14      389.49      398.26     16.38 o 
   3  -7  14       93.95       94.46      5.41 o 
   4  -7  14       43.31       40.19      7.83 o 
   5  -7  14       30.10       30.41      5.94 o 
   6  -7  14      146.73      157.93      8.51 o 
  -3  -6  14       23.42       23.74      5.56 o 
  -2  -6  14        3.62        2.42      1.91 o 
  -1  -6  14      207.09      222.22     14.95 o 
   0  -6  14      166.30      154.60     12.58 o 
   1  -6  14       26.24       16.88      7.06 o 
   2  -6  14       29.55       22.52      4.71 o 
   3  -6  14       66.92       91.21     10.43 o 
   4  -6  14      575.06      541.21     10.89 o 
   5  -6  14       88.86       93.06      3.66 o 
   6  -6  14       15.27        6.25      2.96 o 
   7  -6  14        7.20        5.66      3.45 o 
  -4  -5  14      148.74      140.82     16.71 o 
  -3  -5  14      323.44      342.96      9.28 o 
  -2  -5  14        1.27        3.18      2.08 o 
  -1  -5  14       37.84       44.95      8.83 o 
   0  -5  14        8.42        7.80      3.15 o 
   1  -5  14       14.70       20.68      3.34 o 
   2  -5  14       26.39       21.41      2.65 o 
   3  -5  14     1157.57     1248.10     11.35 o 
   4  -5  14       13.91       11.15      2.57 o 
   5  -5  14        1.82        3.76      2.88 o 
   6  -5  14        4.80        8.03      4.97 o 
   7  -5  14      236.88      211.17     11.50 o 
  -5  -4  14       89.52       85.95      8.81 o 
  -4  -4  14      225.71      229.89      9.93 o 
  -3  -4  14       10.97        7.62      2.28 o 
  -2  -4  14        5.40        3.24      1.49 o 
  -1  -4  14        0.34        2.56      1.93 o 
   0  -4  14     1182.49     1146.47     24.40 o 
   1  -4  14      140.97      146.01      4.52 o 
   2  -4  14        4.90        8.40      3.65 o 
   3  -4  14      149.60      165.27     11.13 o 
   4  -4  14      181.03      188.08     10.33 o 
   5  -4  14        0.71        3.68      1.92 o 
   6  -4  14       96.98       92.59     10.21 o 
   7  -4  14      101.78      102.76     20.48 o 
  -5  -3  14       22.24       19.48      4.61 o 
  -4  -3  14       14.36       13.45      2.76 o 
  -3  -3  14      495.41      483.89     12.93 o 
  -2  -3  14       19.70       11.62      4.85 o 
  -1  -3  14      279.45      299.83      7.58 o 
   0  -3  14      160.99      146.07      6.67 o 
   1  -3  14      194.02      171.48      5.54 o 
   2  -3  14      335.04      328.23     12.16 o 
   3  -3  14      176.32      189.90      6.73 o 
   4  -3  14      586.52      612.65     18.43 o 
   5  -3  14        0.52        3.63      2.29 o 
   6  -3  14      141.86      142.71      7.92 o 
   7  -3  14       25.96       27.80      5.97 o 
  -6  -2  14        3.48        3.98      2.44 o 
  -5  -2  14        2.22        3.67      1.88 o 
  -4  -2  14      254.71      254.04      7.25 o 
  -3  -2  14      207.41      223.75      4.69 o 
  -2  -2  14       38.32       48.77      7.99 o 
  -1  -2  14      349.66      351.02      8.90 o 
   0  -2  14       28.27       19.81      3.29 o 
   1  -2  14       13.53        9.49      2.20 o 
   2  -2  14      100.08       89.90      9.92 o 
   3  -2  14      299.59      315.23     11.38 o 
   4  -2  14       30.66       24.02      5.51 o 
   5  -2  14      185.86      174.67      5.53 o 
   6  -2  14        3.47        6.35      3.09 o 
  -6  -1  14       46.23       65.14     10.20 o 
  -5  -1  14        1.36        3.07      1.59 o 
  -4  -1  14      121.58      113.35      4.65 o 
  -3  -1  14       20.15       15.71      2.48 o 
  -2  -1  14        8.93       20.13      2.83 o 
  -1  -1  14      340.54      329.74      8.41 o 
   0  -1  14     1728.38     1738.81     26.63 o 
   1  -1  14      705.55      748.10     11.82 o 
   2  -1  14        0.81        0.25      0.95 o 
   3  -1  14       36.61       34.35      2.97 o 
   4  -1  14       94.82       95.59      4.63 o 
   5  -1  14       64.49       53.84     12.06 o 
   6  -1  14       55.09       53.94      4.08 o 
  -7   0  14      106.39      105.54      5.56 o 
  -6   0  14      104.23      105.25      4.99 o 
  -5   0  14        1.61        2.96      2.00 o 
  -4   0  14      126.72      122.31      5.21 o 
  -3   0  14       23.79       26.61      5.33 o 
  -2   0  14      431.40      427.88      8.58 o 
  -1   0  14      221.16      222.00      6.95 o 
   0   0  14       13.00       10.12      2.11 o 
   1   0  14      146.27      133.38      6.56 o 
   2   0  14       32.27       36.35      6.25 o 
   3   0  14      325.46      327.88     13.32 o 
   4   0  14      541.50      580.27     12.33 o 
   5   0  14       10.31        5.04      2.23 o 
   6   0  14        8.08       12.26      3.92 o 
  -7   1  14       55.15       70.51      5.41 o 
  -6   1  14       97.02      108.08     10.19 o 
  -5   1  14       39.68       45.25      5.62 o 
  -4   1  14      304.76      299.54      5.49 o 
  -3   1  14      281.93      329.71     10.02 o 
  -2   1  14       18.19       19.97      3.25 o 
  -1   1  14      333.10      334.36      6.72 o 
   0   1  14      180.38      186.44      5.76 o 
   1   1  14     1426.75     1464.51     30.70 o 
   2   1  14       57.93       69.96      6.08 o 
   3   1  14      212.96      204.00      7.77 o 
   4   1  14       15.66       14.38      4.80 o 
   5   1  14      179.38      181.68     18.29 o 
  -7   2  14        6.75        4.85      2.56 o 
  -6   2  14      380.77      399.12     10.32 o 
  -5   2  14       32.55       29.70      5.16 o 
  -4   2  14       94.81      113.07     10.09 o 
  -3   2  14        0.28        0.97      1.64 o 
  -2   2  14      167.03      197.68      6.91 o 
  -1   2  14      315.90      299.61      7.33 o 
   0   2  14      410.26      418.86      9.94 o 
   1   2  14       21.01       18.82      2.91 o 
   2   2  14        1.97        5.66      3.34 o 
   3   2  14        2.72       -0.35      2.72 o 
   4   2  14      133.33      137.73     18.41 o 
  -7   3  14       92.88       93.95      4.29 o 
  -6   3  14       53.37       40.56      8.11 o 
  -5   3  14        0.03        2.44      1.43 o 
  -4   3  14       19.83       28.85      5.36 o 
  -3   3  14      381.44      376.45      9.20 o 
  -2   3  14      143.71      145.32      6.38 o 
  -1   3  14      121.95      128.46      9.57 o 
   0   3  14      407.85      434.92     14.37 o 
   1   3  14      183.42      188.63      6.27 o 
   2   3  14       60.43       60.76     18.54 o 
   3   3  14        2.42        6.94      3.45 o 
   4   3  14      172.53      181.07     15.49 o 
  -7   4  14       39.46       40.08     10.16 o 
  -6   4  14       64.29       74.20     10.14 o 
  -5   4  14      134.76      130.38      6.50 o 
  -4   4  14       64.34       60.45      7.21 o 
  -3   4  14      592.44      577.75     28.53 o 
  -2   4  14       45.45       47.67      8.41 o 
  -1   4  14      296.76      292.49     12.62 o 
   0   4  14        2.03        3.69      2.78 o 
   1   4  14       36.47       42.37     18.09 o 
   2   4  14       11.00       10.84      4.05 o 
   3   4  14       31.24       36.94      8.17 o 
  -7   5  14        0.53        0.73      1.20 o 
  -6   5  14      147.51      179.61      7.09 o 
  -5   5  14       27.99       22.31      5.84 o 
  -4   5  14        7.87        9.42      3.09 o 
  -3   5  14        1.33        6.43      3.54 o 
  -2   5  14      163.40      144.22     10.24 o 
  -1   5  14       22.36       19.53      5.87 o 
   0   5  14       69.33       61.99     13.72 o 
   1   5  14       77.55       96.82      8.79 o 
   2   5  14       58.10       34.01     12.87 o 
  -6   6  14       89.43       90.96     13.14 o 
  -5   6  14       43.35       36.81     10.19 o 
  -4   6  14        7.05        3.42      2.14 o 
  -3   6  14        2.76        5.30      2.05 o 
  -2   6  14       24.44       22.01      5.49 o 
  -1   6  14        8.64        3.89      2.91 o 
   0   6  14       13.44       17.51      5.03 o 
  -4   7  14        1.47        3.04      1.27 o 
  -3   7  14       75.41       77.33      4.97 o 
  -2   7  14        3.94        7.30      2.93 o 
   0  -8  15        1.17        3.92      2.34 o 
   1  -8  15      131.33      121.93     18.97 o 
   2  -8  15       35.02       32.37      7.35 o 
   3  -8  15      146.05      125.10      9.60 o 
   4  -8  15        6.18        9.88      3.75 o 
   5  -8  15      102.47       97.30     21.55 o 
  -2  -7  15      241.56      276.62     20.35 o 
  -1  -7  15        8.73        6.35      3.39 o 
   0  -7  15        0.76        1.11      1.44 o 
   1  -7  15      191.81      179.86      6.39 o 
   2  -7  15      491.29      471.39     20.48 o 
   3  -7  15        5.78        5.16      2.13 o 
   4  -7  15       27.11       27.87      6.35 o 
   5  -7  15        8.94       13.78      6.81 o 
   6  -7  15       46.41       24.74      4.83 o 
  -3  -6  15       19.68       21.16      5.45 o 
  -2  -6  15        4.36        7.69      2.76 o 
  -1  -6  15      311.09      326.39     10.18 o 
   0  -6  15       14.72       15.31      5.20 o 
   1  -6  15      294.66      257.67      9.37 o 
   2  -6  15      357.92      394.29     11.83 o 
   3  -6  15       83.55       89.10      8.18 o 
   4  -6  15        0.20        1.14      1.46 o 
   5  -6  15        4.53        4.83      5.59 o 
   6  -6  15      265.72      270.56     14.86 o 
  -4  -5  15       26.76       33.09      6.61 o 
  -3  -5  15        0.76        1.00      2.42 o 
  -2  -5  15      149.64      170.52     10.57 o 
  -1  -5  15      276.35      286.98      7.89 o 
   0  -5  15       29.27       31.88      7.29 o 
   1  -5  15        4.04        3.22      1.41 o 
   2  -5  15        7.43        6.34      1.62 o 
   3  -5  15      271.54      274.57      9.29 o 
   4  -5  15      121.17      107.12      6.39 o 
   5  -5  15      172.67      192.12     24.67 o 
   6  -5  15        7.41        7.14      2.69 o 
  -4  -4  15      244.01      233.34      8.74 o 
  -3  -4  15      220.43      210.22      7.99 o 
  -2  -4  15      211.12      243.84      8.08 o 
  -1  -4  15       42.87       57.11      5.21 o 
   0  -4  15      307.58      286.10      4.91 o 
   1  -4  15       68.57       62.83      3.78 o 
   2  -4  15      190.21      192.75      7.00 o 
   3  -4  15      250.28      252.63      6.25 o 
   4  -4  15       20.37       17.25      3.13 o 
   5  -4  15      309.03      311.86     12.72 o 
   6  -4  15      105.81      105.29     11.69 o 
  -5  -3  15      221.43      237.35      7.09 o 
  -4  -3  15      100.81      105.96      5.37 o 
  -3  -3  15       16.84       19.51      3.78 o 
  -2  -3  15      168.42      165.60      5.87 o 
  -1  -3  15      300.49      293.37      6.37 o 
   0  -3  15      200.30      194.64      6.98 o 
   1  -3  15       28.58       25.92      4.12 o 
   2  -3  15       12.23        9.46      2.27 o 
   3  -3  15      168.43      182.49      4.96 o 
   4  -3  15        1.23       -0.29      1.71 o 
   5  -3  15       92.24      104.49     10.57 o 
   6  -3  15      268.88      272.23      8.61 o 
  -6  -2  15        8.22        8.94      2.51 o 
  -5  -2  15       21.68       13.51      2.72 o 
  -4  -2  15       15.36        6.51      3.33 o 
  -3  -2  15       16.27       11.59      2.28 o 
  -2  -2  15      146.90      125.36      4.44 o 
  -1  -2  15      839.95      811.31     15.14 o 
   0  -2  15       55.17       54.29      6.72 o 
   1  -2  15       52.78       47.53      3.36 o 
   2  -2  15        9.96        9.63      1.82 o 
   3  -2  15       98.58      117.89      8.61 o 
   4  -2  15        2.35        3.02      2.46 o 
   5  -2  15      292.61      313.02     20.05 o 
   6  -2  15        0.16        0.55      1.30 o 
  -6  -1  15        5.69        5.24      1.36 o 
  -5  -1  15       15.50       11.48      2.95 o 
  -4  -1  15      257.30      271.30     10.80 o 
  -3  -1  15        6.00        2.77      2.31 o 
  -2  -1  15       87.20       88.72      4.93 o 
  -1  -1  15      135.49      122.15      4.40 o 
   0  -1  15      145.23      140.31      7.29 o 
   1  -1  15        3.68        3.29      1.41 o 
   2  -1  15     1725.57     1710.68     11.57 o 
   3  -1  15      421.68      435.00     15.48 o 
   4  -1  15       72.93       65.09     12.35 o 
   5  -1  15       30.44       14.04      5.52 o 
   6  -1  15      112.38      141.75     18.89 o 
  -6   0  15       40.09       34.05      9.07 o 
  -5   0  15       93.80       93.33      5.16 o 
  -4   0  15        1.99        3.25      2.69 o 
  -3   0  15       68.12       70.88      5.36 o 
  -2   0  15        3.64        6.59      1.61 o 
  -1   0  15      256.63      290.92      6.86 o 
   0   0  15      427.55      414.58      9.23 o 
   1   0  15      192.13      212.00      5.76 o 
   2   0  15       36.63       28.01      5.25 o 
   3   0  15      150.99      147.68      5.73 o 
   4   0  15      296.31      316.31     15.89 o 
   5   0  15       33.21       28.17      6.94 o 
  -7   1  15       44.79       44.81      7.04 o 
  -6   1  15        1.95        4.58      2.24 o 
  -5   1  15      176.72      174.51      8.49 o 
  -4   1  15       58.70       61.32      8.39 o 
  -3   1  15      428.33      429.26     13.60 o 
  -2   1  15      336.79      305.89      5.22 o 
  -1   1  15      267.35      281.68      6.42 o 
   0   1  15      212.42      225.60      7.70 o 
   1   1  15       13.42       12.94      2.34 o 
   2   1  15        0.39        3.11      2.07 o 
   3   1  15      344.63      362.35     20.24 o 
   4   1  15       32.98       28.39     11.92 o 
   5   1  15        4.19        4.62      4.71 o 
  -7   2  15        0.30        5.37      2.15 o 
  -6   2  15      121.30      123.52     11.36 o 
  -5   2  15      105.00      100.53      4.60 o 
  -4   2  15      645.25      658.86     14.26 o 
  -3   2  15       97.12       96.74      3.95 o 
  -2   2  15        8.20        6.20      2.42 o 
  -1   2  15       52.56       59.44      7.39 o 
   0   2  15      221.21      239.71     13.76 o 
   1   2  15      142.02      132.31      5.24 o 
   2   2  15       92.36       95.57     18.05 o 
   3   2  15      104.89      113.74     12.68 o 
   4   2  15       29.67       39.20      9.87 o 
  -7   3  15      260.12      284.59      8.93 o 
  -6   3  15       38.81       28.36      6.41 o 
  -5   3  15       51.83       55.39      9.19 o 
  -4   3  15      126.23      128.73      4.23 o 
  -3   3  15       42.63       34.95      7.25 o 
  -2   3  15       73.18       76.32      5.50 o 
  -1   3  15      115.48      124.22     12.25 o 
   0   3  15      120.94      112.56      9.40 o 
   1   3  15        9.00        9.73      3.49 o 
   2   3  15        0.76        3.83      2.76 o 
   3   3  15      134.16      118.28      6.98 o 
  -6   4  15        1.60        2.56      2.06 o 
  -5   4  15        8.85        5.67      3.86 o 
  -4   4  15       51.17       52.44     11.89 o 
  -3   4  15       75.62       89.53     11.60 o 
  -2   4  15       20.64       16.90      4.72 o 
  -1   4  15      102.82      104.30      7.75 o 
   0   4  15       24.24       14.84      5.14 o 
   1   4  15       22.26       21.94      9.29 o 
   2   4  15        1.01        4.47      3.63 o 
  -6   5  15       38.72       37.61      8.44 o 
  -5   5  15        0.49        6.40      2.64 o 
  -4   5  15       52.48       39.35     11.29 o 
  -3   5  15        0.25        1.81      2.80 o 
  -2   5  15       13.70       24.46      9.10 o 
  -1   5  15        0.25        4.39      3.91 o 
   0   5  15      186.96      164.89      8.36 o 
   1   5  15       22.77       23.51      6.52 o 
  -5   6  15        7.49        7.44      2.79 o 
  -4   6  15      119.91      129.08      7.78 o 
  -3   6  15       16.09       13.48      6.13 o 
  -2   6  15       99.17      122.75     15.80 o 
  -1   6  15        9.00        3.93      2.15 o 
   1  -8  16      162.19      159.57      9.90 o 
   2  -8  16       40.99       27.53      7.25 o 
   3  -8  16       18.59       16.16      5.09 o 
   4  -8  16       10.27       13.85      5.07 o 
  -1  -7  16       94.52       84.83     13.41 o 
   0  -7  16      198.21      200.10      6.31 o 
   1  -7  16        0.24        4.70      2.23 o 
   2  -7  16       91.16      104.11     11.34 o 
   3  -7  16        2.70        4.36      1.94 o 
   4  -7  16       92.04       80.52      9.91 o 
   5  -7  16       46.56       39.31     14.84 o 
  -2  -6  16       13.09       12.07      3.70 o 
  -1  -6  16        1.14        1.16      2.37 o 
   0  -6  16       17.57       12.97      2.79 o 
   1  -6  16      638.13      658.57     37.80 o 
   2  -6  16      518.52      523.41     19.19 o 
   3  -6  16       46.75       45.26     10.46 o 
   4  -6  16       43.63       36.52      7.32 o 
   5  -6  16      180.19      161.67      8.72 o 
   6  -6  16        0.51        4.76      2.38 o 
  -3  -5  16       37.36       41.22     10.34 o 
  -2  -5  16       74.22       84.95     10.59 o 
  -1  -5  16        8.21        8.77      5.55 o 
   0  -5  16       74.80       98.90     10.86 o 
   1  -5  16      178.77      153.56      9.59 o 
   2  -5  16        0.62        1.40      1.54 o 
   3  -5  16        8.77        7.80      2.00 o 
   4  -5  16        5.17        4.30      1.98 o 
   5  -5  16       76.79       42.91     11.07 o 
   6  -5  16       23.72       43.58      5.53 o 
  -4  -4  16        2.37        1.28      2.31 o 
  -3  -4  16       37.59       34.79      7.21 o 
  -2  -4  16      123.61      110.97      6.35 o 
  -1  -4  16        0.48        3.00      1.76 o 
   0  -4  16      112.18      106.05      6.43 o 
   1  -4  16       53.05       47.53      4.93 o 
   2  -4  16      110.80      111.96      6.09 o 
   3  -4  16       37.03       42.27      6.89 o 
   4  -4  16      431.78      445.35     17.07 o 
   5  -4  16       83.98       71.77      9.18 o 
   6  -4  16      134.43      119.48      7.26 o 
  -5  -3  16       11.79        5.22      1.72 o 
  -4  -3  16       55.43       52.69      5.26 o 
  -3  -3  16      267.42      283.23      9.27 o 
  -2  -3  16      131.26      116.93     12.23 o 
  -1  -3  16       69.82       72.67      5.90 o 
   0  -3  16        1.79        5.23      1.57 o 
   1  -3  16      109.04      105.55      5.22 o 
   2  -3  16      146.28      167.00      4.49 o 
   3  -3  16       12.34       14.30      2.39 o 
   4  -3  16       60.63       58.81      6.21 o 
   5  -3  16       34.48       31.09      8.33 o 
   6  -3  16       98.71      107.12     19.86 o 
  -5  -2  16       98.43       94.45      7.38 o 
  -4  -2  16       37.41       41.80      7.15 o 
  -3  -2  16       65.68       51.20      8.63 o 
  -2  -2  16      124.97      111.76      7.24 o 
  -1  -2  16      409.90      385.97      6.99 o 
   0  -2  16       58.01       74.89      8.82 o 
   1  -2  16      725.15      663.47     11.64 o 
   2  -2  16      231.44      215.31      8.38 o 
   3  -2  16      405.84      443.71     15.73 o 
   4  -2  16       36.03       35.09      9.64 o 
   5  -2  16      292.97      320.92      7.84 o 
  -6  -1  16       91.90       82.88      5.23 o 
  -5  -1  16       52.98       46.96      5.49 o 
  -4  -1  16      126.44      133.84      5.11 o 
  -3  -1  16       15.78       16.57      3.33 o 
  -2  -1  16      706.42      757.25     19.07 o 
  -1  -1  16      220.51      205.65     11.14 o 
   0  -1  16        0.03        3.33      1.68 o 
   1  -1  16      162.31      171.42      8.48 o 
   2  -1  16      404.70      390.10     24.07 o 
   3  -1  16        1.08        2.78      4.19 o 
   4  -1  16      103.77      108.74     14.54 o 
   5  -1  16       50.40       33.40     11.36 o 
  -6   0  16        2.98        5.24      2.32 o 
  -5   0  16      163.65      168.78      6.03 o 
  -4   0  16       45.85       46.08      7.94 o 
  -3   0  16       45.13       34.09      4.92 o 
  -2   0  16       10.57       15.04      7.12 o 
  -1   0  16      304.47      326.02     10.57 o 
   0   0  16        6.71        5.29      1.29 o 
   1   0  16      558.67      592.00     14.86 o 
   2   0  16      427.78      410.33     13.36 o 
   3   0  16        1.09        1.27      1.50 o 
   4   0  16        0.07        2.66      1.32 o 
   5   0  16       45.45       35.91     14.58 o 
  -6   1  16      257.07      263.28     15.07 o 
  -5   1  16      274.69      258.60      8.77 o 
  -4   1  16       44.84       41.02      5.11 o 
  -3   1  16       20.08       17.31      3.23 o 
  -2   1  16       32.09       27.79      4.93 o 
  -1   1  16      193.10      200.64      4.73 o 
   0   1  16      157.80      161.07      4.76 o 
   1   1  16       84.81       91.83      3.94 o 
   2   1  16        2.36       10.17      4.39 o 
   3   1  16        5.00       11.15      5.31 o 
   4   1  16       38.82       40.29      8.66 o 
  -6   2  16        2.94        6.53      2.03 o 
  -5   2  16        6.39        4.42      1.52 o 
  -4   2  16      112.96      117.62      4.88 o 
  -3   2  16      465.18      472.90      9.06 o 
  -2   2  16      283.04      271.84      7.05 o 
  -1   2  16        0.20        2.82      2.03 o 
   0   2  16       95.32       84.24      8.56 o 
   1   2  16       10.56       13.13      3.22 o 
   2   2  16      116.38      101.82     13.73 o 
   3   2  16       18.74       12.15      4.68 o 
  -6   3  16        0.16        3.26      2.01 o 
  -5   3  16      256.93      240.99      8.16 o 
  -4   3  16       69.36       60.74      5.81 o 
  -3   3  16        1.40        4.51      1.44 o 
  -2   3  16       49.49       43.27      9.46 o 
  -1   3  16       98.55      107.13     10.41 o 
   0   3  16       23.02       25.20      6.94 o 
   1   3  16       51.10       37.06     15.32 o 
   2   3  16       57.74       38.57     14.49 o 
  -6   4  16       13.93       10.49      4.03 o 
  -5   4  16       86.99       68.65     15.72 o 
  -4   4  16        0.01        2.83      1.65 o 
  -3   4  16        8.19        8.44      3.09 o 
  -2   4  16        0.37        4.05      1.55 o 
  -1   4  16      245.85      264.22     14.65 o 
   0   4  16       28.12       17.02      4.35 o 
   1   4  16       18.44       17.27      6.65 o 
  -5   5  16        5.24        3.92      2.66 o 
  -4   5  16      163.01      178.22      6.09 o 
  -3   5  16        3.95        6.25      3.40 o 
  -2   5  16       26.82       16.24      4.16 o 
  -1   5  16       46.40       30.74      9.07 o 
   0   5  16       28.38       43.14     15.61 o 
   0  -7  17      232.80      218.55     12.08 o 
   1  -7  17       28.46       33.86     10.64 o 
   2  -7  17       40.81       30.24      9.66 o 
   3  -7  17        0.38        3.40      3.32 o 
   4  -7  17       71.96       42.84     12.47 o 
  -1  -6  17      165.11      152.60     10.90 o 
   0  -6  17       14.07       18.20      8.50 o 
   1  -6  17      163.74      152.02     10.14 o 
   2  -6  17        7.71        9.97      2.74 o 
   3  -6  17       24.15       29.26      4.42 o 
   4  -6  17       63.24       37.59     11.46 o 
   5  -6  17        2.76        7.17      5.65 o 
  -3  -5  17       16.28       10.45      3.93 o 
  -2  -5  17        1.32        5.10      4.65 o 
  -1  -5  17       82.60       68.26     12.05 o 
   0  -5  17        6.90        4.88      1.80 o 
   1  -5  17       79.82       58.31     13.25 o 
   2  -5  17       76.82       60.26     10.81 o 
   3  -5  17      380.69      401.98      8.13 o 
   4  -5  17       15.41       16.31     14.69 o 
   5  -5  17      156.37      131.09     13.57 o 
  -3  -4  17       38.32       34.18      9.56 o 
  -2  -4  17       20.56       18.15      4.31 o 
  -1  -4  17       20.02       20.40      2.60 o 
   0  -4  17      405.30      396.91      7.38 o 
   1  -4  17       42.47       53.90      7.47 o 
   2  -4  17       10.10       10.76      2.67 o 
   3  -4  17       23.62       21.21      3.72 o 
   4  -4  17      254.20      270.67      8.41 o 
   5  -4  17       64.86       72.35     21.09 o 
  -4  -3  17       25.89       18.28      5.95 o 
  -3  -3  17      108.65      110.31      5.23 o 
  -2  -3  17       17.83       21.80      4.19 o 
  -1  -3  17        0.89        4.04      1.60 o 
   0  -3  17        7.85        2.74      1.11 o 
   1  -3  17       28.14       23.48      4.73 o 
   2  -3  17       46.16       50.71      4.26 o 
   3  -3  17      355.09      351.83     16.55 o 
   4  -3  17      614.55      648.00     15.42 o 
   5  -3  17        2.71        5.91      2.62 o 
  -5  -2  17        5.53        3.78      1.92 o 
  -4  -2  17       37.68       28.25      6.03 o 
  -3  -2  17      291.67      293.01     11.61 o 
  -2  -2  17        0.16        2.34      2.02 o 
  -1  -2  17       19.50       14.95      2.67 o 
   0  -2  17      143.27      138.22      5.50 o 
   1  -2  17      177.36      164.28      5.45 o 
   2  -2  17        0.32        4.38      1.33 o 
   3  -2  17       86.27       76.93      5.07 o 
   4  -2  17       99.26       95.28      6.26 o 
   5  -2  17      283.94      270.41     18.36 o 
  -5  -1  17        4.11       10.51      2.47 o 
  -4  -1  17       28.54       18.93      4.45 o 
  -3  -1  17        3.59        4.21      1.66 o 
  -2  -1  17      534.61      556.92     11.47 o 
  -1  -1  17      338.26      345.73      8.03 o 
   0  -1  17      595.25      627.84     11.64 o 
   1  -1  17       91.60       81.68      6.54 o 
   2  -1  17       81.98       85.40      8.05 o 
   3  -1  17       30.97       26.15      3.22 o 
   4  -1  17       57.07       51.75     10.88 o 
  -5   0  17      101.27      101.39      5.52 o 
  -4   0  17       33.31       38.42      6.03 o 
  -3   0  17      212.79      207.34      5.59 o 
  -2   0  17      114.20      127.26      6.50 o 
  -1   0  17        9.67        6.88      1.95 o 
   0   0  17       27.06       22.59      5.60 o 
   1   0  17      590.89      576.17      9.53 o 
   2   0  17       52.73       47.54     11.54 o 
   3   0  17       47.21       37.36     11.48 o 
   4   0  17      154.83      148.46     19.24 o 
  -5   1  17      143.03      149.91      5.49 o 
  -4   1  17       12.62       10.68      2.76 o 
  -3   1  17      103.17      114.41      6.66 o 
  -2   1  17       69.99       77.81      8.07 o 
  -1   1  17        0.91        0.59      1.19 o 
   0   1  17        7.11        7.51      2.23 o 
   1   1  17      388.50      398.80     25.37 o 
   2   1  17       33.01       32.02     10.50 o 
   3   1  17        7.61        5.19      3.33 o 
  -5   2  17        4.07        2.74      1.47 o 
  -4   2  17        8.76        8.36      3.68 o 
  -3   2  17       14.42        8.41      3.07 o 
  -2   2  17       94.98      103.43      6.32 o 
  -1   2  17        0.76        3.07      1.53 o 
   0   2  17        6.27        5.91      1.98 o 
   1   2  17       15.83       15.68      6.52 o 
   2   2  17        1.60        5.91      3.97 o 
   3   2  17       12.27       13.09      6.64 o 
  -5   3  17       41.16       26.62     10.74 o 
  -4   3  17       13.78        9.12      2.46 o 
  -3   3  17       58.35       65.31     10.46 o 
  -2   3  17      142.73      143.69      5.79 o 
  -1   3  17        1.83        1.97      2.74 o 
   0   3  17        8.99        3.82      2.30 o 
   1   3  17       38.95       43.39     11.01 o 
   2   3  17       77.65       78.47     15.24 o 
  -5   4  17      174.44      154.51     18.06 o 
  -4   4  17        5.79        5.06      2.32 o 
  -3   4  17       23.27       13.16      3.93 o 
  -2   4  17        0.84        2.45      1.50 o 
  -1   4  17      178.07      189.22      9.90 o 
   0   4  17       15.62       14.58      4.46 o 
  -3   5  17        4.71        6.22      3.47 o 
  -2   5  17      230.05      238.75      9.58 o 
   2  -7  18      118.98      122.93     17.05 o 
  -1  -6  18      202.04      211.13     16.22 o 
   0  -6  18       19.25       15.02      3.95 o 
   1  -6  18       49.61       43.22     11.55 o 
   2  -6  18       56.28       43.16     11.13 o 
   3  -6  18       20.83       19.06      7.27 o 
   4  -6  18       16.77       21.33      6.37 o 
  -2  -5  18       89.39       76.85     14.55 o 
  -1  -5  18      121.09      111.53     10.07 o 
   0  -5  18        6.02        5.27      2.79 o 
   1  -5  18       84.35       81.02     16.11 o 
   2  -5  18       87.27       74.29     11.80 o 
   3  -5  18      103.72      113.88      4.79 o 
   4  -5  18        0.37        0.90      1.40 o 
  -3  -4  18        0.20        2.08      1.82 o 
  -2  -4  18        3.50        7.75      3.12 o 
  -1  -4  18       14.91       16.05      3.18 o 
   0  -4  18       99.77       78.10      6.96 o 
   1  -4  18       12.48       26.38      7.09 o 
   2  -4  18      223.12      206.89      7.16 o 
   3  -4  18       93.69       94.39      7.20 o 
   4  -4  18      106.12      122.44      8.97 o 
  -3  -3  18       84.15       80.33      5.14 o 
  -2  -3  18       22.47       18.25      4.23 o 
  -1  -3  18       55.79       53.69      6.20 o 
   0  -3  18       44.32       34.27      6.10 o 
   1  -3  18        0.04        3.62      1.74 o 
   2  -3  18        0.31        1.85      1.02 o 
   3  -3  18      429.95      415.29     27.92 o 
   4  -3  18       98.78       95.51     11.46 o 
  -4  -2  18      294.31      269.35     15.10 o 
  -3  -2  18      157.01      166.59      5.26 o 
  -2  -2  18       13.18        9.71      2.45 o 
  -1  -2  18      204.26      214.88      8.40 o 
   0  -2  18       92.37       88.18      4.11 o 
   1  -2  18       22.82       22.16      5.26 o 
   2  -2  18        2.99        2.50      1.84 o 
   3  -2  18      220.02      223.15      8.03 o 
   4  -2  18       26.33       27.60      8.08 o 
  -4  -1  18      142.32      131.19      5.14 o 
  -3  -1  18       25.17       26.20      4.08 o 
  -2  -1  18       38.85       37.07      6.60 o 
  -1  -1  18      106.84      114.36     10.11 o 
   0  -1  18      463.81      471.81      9.44 o 
   1  -1  18       40.88       47.04      3.79 o 
   2  -1  18       71.26       54.48      7.89 o 
   3  -1  18       39.73       34.87      7.39 o 
   4  -1  18      104.81      108.44     18.18 o 
  -5   0  18        0.38        3.41      1.99 o 
  -4   0  18       57.19       46.22      9.97 o 
  -3   0  18      104.67      102.94      6.82 o 
  -2   0  18       71.24       73.36      4.31 o 
  -1   0  18      215.35      233.43     12.78 o 
   0   0  18      211.90      230.26      9.68 o 
   1   0  18       62.99       60.96      4.84 o 
   2   0  18       33.85       35.14      8.30 o 
   3   0  18       20.80       13.89      5.97 o 
  -5   1  18        2.38        4.04      1.99 o 
  -4   1  18        9.76        5.22      4.60 o 
  -3   1  18      232.09      267.22     14.74 o 
  -2   1  18        0.78        2.30      1.50 o 
  -1   1  18        0.61        2.35      1.06 o 
   0   1  18        6.92        5.66      2.35 o 
   1   1  18       10.16       11.48      4.04 o 
   2   1  18        4.83       10.26      4.62 o 
   3   1  18       86.99       89.92     19.29 o 
  -5   2  18        3.65        2.56      2.40 o 
  -4   2  18       59.41       58.86     10.72 o 
  -3   2  18        1.42        3.26      1.59 o 
  -2   2  18        0.72        2.72      3.22 o 
  -1   2  18       25.95       28.04      6.91 o 
   0   2  18      191.24      211.60      7.20 o 
   1   2  18       74.71       68.99      9.45 o 
   2   2  18       37.50       24.55     14.54 o 
  -4   3  18       15.40       13.49      4.05 o 
  -3   3  18      146.81      133.72      7.08 o 
  -2   3  18       76.81       74.96     11.02 o 
  -1   3  18        1.41        2.59      2.35 o 
   0   3  18        4.56        3.25      3.80 o 
   1   3  18       14.98       12.00      5.31 o 
  -3   4  18      220.68      227.30      8.75 o 
  -2   4  18        0.18        2.25      2.57 o 
  -1   4  18        0.05       11.61      5.10 o 
   1  -6  19      278.27      257.58     20.26 o 
   2  -6  19       30.38       21.46      6.39 o 
  -1  -5  19       10.64        6.19      3.21 o 
   0  -5  19        9.20       13.56      5.12 o 
   1  -5  19       75.38       57.38     13.37 o 
   2  -5  19       42.67       34.22      8.49 o 
   3  -5  19       62.33       52.18     20.19 o 
  -2  -4  19      137.51      141.53     15.43 o 
  -1  -4  19       32.38       27.40      9.69 o 
   0  -4  19        1.23        3.47      1.46 o 
   1  -4  19      155.39      160.37     10.44 o 
   2  -4  19      338.18      355.91      6.42 o 
   3  -4  19       65.27       46.73      7.91 o 
   4  -4  19        3.25        3.80      1.95 o 
  -3  -3  19       11.43        9.15      4.76 o 
  -2  -3  19        8.04       10.02      2.55 o 
  -1  -3  19      302.82      306.04      8.65 o 
   0  -3  19      168.19      171.91      8.27 o 
   1  -3  19       20.63       22.49      3.97 o 
   2  -3  19      106.30      120.08      7.66 o 
   3  -3  19       19.97       19.61      4.35 o 
   4  -3  19        2.90        1.19      2.27 o 
  -3  -2  19       81.34       85.42     13.62 o 
  -2  -2  19      121.82      126.81      9.46 o 
  -1  -2  19      216.54      220.47     14.23 o 
   0  -2  19        5.01        2.65      1.34 o 
   1  -2  19       12.06       13.99      2.76 o 
   2  -2  19       54.03       39.30      6.27 o 
   3  -2  19      279.46      276.83     13.20 o 
  -4  -1  19      368.06      396.20      9.52 o 
  -3  -1  19       45.51       29.73      6.98 o 
  -2  -1  19       36.70       27.99      6.64 o 
  -1  -1  19        6.04        3.94      2.73 o 
   0  -1  19       20.15       11.17      3.79 o 
   1  -1  19        2.98        4.04      1.59 o 
   2  -1  19       79.53       79.57      9.22 o 
   3  -1  19        6.20        2.78      3.59 o 
  -4   0  19        8.61        6.85      2.67 o 
  -3   0  19        7.15       10.21      4.35 o 
  -2   0  19        1.94        3.72      1.64 o 
  -1   0  19      207.23      218.59      7.09 o 
   0   0  19       12.99       11.13      2.80 o 
   1   0  19       44.82       49.46      8.15 o 
   2   0  19       91.51       82.16     11.89 o 
  -4   1  19        2.34        3.16      2.04 o 
  -3   1  19        2.68        5.47      1.65 o 
  -2   1  19        0.84        3.06      1.61 o 
  -1   1  19      231.72      257.53      7.17 o 
   0   1  19       10.27        8.83      2.45 o 
   1   1  19        5.88        5.26      4.48 o 
   2   1  19       32.42       24.66     14.29 o 
  -4   2  19      186.08      196.29     24.97 o 
  -3   2  19        0.39        1.54      1.80 o 
  -2   2  19       18.79       15.12      5.98 o 
  -1   2  19        0.19        1.67      1.90 o 
   0   2  19      201.62      190.09     33.89 o 
   1   2  19       23.69       41.42     12.72 o 
  -3   3  19      110.19      107.47      8.57 o 
  -2   3  19       14.59       18.78      5.40 o 
  -1   3  19        5.90        4.20      3.85 o 
  -1  -4  20       28.84       33.87      5.27 o 
   0  -4  20       16.71       10.24      3.96 o 
   1  -4  20        1.02        3.96      3.54 o 
   2  -4  20       18.20       21.42      3.05 o 
  -2  -3  20        2.59        2.71      1.20 o 
  -1  -3  20        0.17        1.21      1.20 o 
   0  -3  20        3.29        5.51      2.49 o 
   1  -3  20      316.88      314.92     12.15 o 
   2  -3  20      182.13      203.52     16.70 o 
  -2  -2  20        4.75        6.34      2.41 o 
  -1  -2  20      138.80      134.42      5.73 o 
   0  -2  20       43.41       34.27      7.49 o 
   1  -2  20       12.64        5.99      1.73 o 
   2  -2  20       43.65       29.17      6.63 o 
  -3  -1  20        8.35        3.07      1.65 o 
  -2  -1  20      446.13      444.17     10.54 o 
  -1  -1  20       16.52       10.58      3.24 o 
   0  -1  20       15.26       16.08      3.76 o 
   1  -1  20       42.82       36.01      8.68 o 
   2  -1  20       73.04       93.10     16.76 o 
  -3   0  20       32.06       23.04      5.42 o 
  -2   0  20       38.71       33.56      8.07 o 
  -1   0  20       91.11      103.92      6.10 o 
   0   0  20        2.44        3.66      1.68 o 
   1   0  20       61.03       53.16     17.29 o 
  -2   1  20       22.93       17.75      6.51 o 
  -1   1  20      109.66      101.26      6.49 o 
   0   1  20        3.12        4.21      2.76 o 
                                                 
